# Supplementary material for: Near infrared-activatable biomimetic nanogels enabling deep tumor drug penetration inhibit orthotopic glioblastoma
Source: Nat Commun. 2022 Nov 11;13:6835. doi: 10.1038/s41467-022-34462-8 (PMC9652403; doi:10.1038/s41467-022-34462-8)
Supplement: Supplementary file 4 — Source Data [file 41467_2022_34462_MOESM4_ESM.xlsx]

## Sheet: Figure 2b
Figure 2b
		Size (nm)
	NGs	163.3	165.5	165.2
	NGs@TMZ	165.6	169.3	165.1
	NGs@ICG	167.8	165.9	170.3
	NGs@TMZ/ICG	162.5	165.4	160.2
					Type	Sample Name	T	Z-Ave	PdI	Pk 1 Mean Int	Pk 2 Mean Int	Pk 3 Mean Int	Pk 1 Area Int	Pk 2 Area Int	Pk 3 Area Int	Aggregation Index	Scattering Angle	Number Mean
							°C	d.nm		d.nm	d.nm	d.nm	Percent	Percent	Percent		°	d.nm
					Size	NGs 1	25	163.3	0.452	343.7	79.39	0	74.3	25.7	0		173	53.51
					Size	NGs 2	25	165.5	0.397	213.6	36.58	5080	87.4	9.3	3.3		173	29.17
					Size	NGs 3	25	165.2	0.409	226.8	41.27	5292	85.2	12.6	2.2		173	35.09
					Size	NGs@TMZ 1	25	165.6	0.383	198.5	34.7	4798	85.2	7.9	6.9		173	27.17
					Size	NGs@TMZ 2	25	169.3	0.397	204.5	4469	33.07	84.9	7.6	7.5		173	27.85
					Size	NGs@TMZ 3	25	165.1	0.413	234	48.27	5209	82.1	14.5	3.4		173	35.66
					Size	NGs@ICG 1	25	167.8	0.375	176.3	5076	0	93.4	6.6	0		173	109.5
					Size	NGs@ICG 2	25	165.9	0.353	176.2	4411	0	90.8	9.2	0		173	82.98
					Size	NGs@ICG 3	25	170.3	0.354	190.5	4211	0	90.3	9.7	0		173	109.8
					Size	NGs@TMZ/ICG 1	25	162.5	0.408	186.2	5201	0	95.1	4.9	0		173	130.8
					Size	NGs@TMZ/ICG 2	25	165.4	0.333	229	4579	0	97.9	2.1	0		173	68.48
					Size	NGs@TMZ/ICG 3	25	160.2	0.472	184.9	5002	0	91.2	8.8	0		173	83.42

## Sheet: Figure 2c
Figure 2c
			Zeta
	NGs		-4.98	-8.13	-3.89
	NGs@TMZ		-0.76	-0.91	-1.53
	NGs@ICG		-3.92	-4.46	-3.22
	NGs@TMZ/ICG		-3.89	-4.51	-3.04
						Type	Sample Name	T	ZP	Mob	Cond
								°C	mV	µmcm/Vs	mS/cm
						Zeta	NGs 1	25	-4.98	-0.1549	0.0721
						Zeta	NGs 2	25	-8.13	-0.1615	0.0756
						Zeta	NGs 3	25	-3.89	-0.13	0.0775
						Zeta	NGs@TMZ 1	25	-0.76	-0.1638	0.0752
						Zeta	NGs@TMZ 2	25	-0.91	-0.1876	0.0759
						Zeta	NGs@TMZ 3	25	-1.53	-0.1751	0.0772
						Zeta	NGs@ICG 1	25	-3.92	-0.2846	0.0776
						Zeta	NGs@ICG 2	25	-4.46	-0.309	0.0792
						Zeta	NGs@ICG 3	25	-3.22	-0.2033	0.0798
						Zeta	NGs@TMZ/ICG 1	25	-3.89	-0.2426	0.0764
						Zeta	NGs@TMZ/ICG 2	25	-4.51	-0.2057	0.0778
						Zeta	NGs@TMZ/ICG 3	25	-3.04	-0.2571	0.0787

## Sheet: Figure 2e
Figure 2e		Number (%)	with NIR laser	without NIR laser
		8.721	0	0
		10.1	0	0
		11.7	0	0
		13.54	0	0
		15.69	6.6	0
		18.17	21.2	0
		21.04	28.3	0
		24.36	22.2	0
		28.21	12.8	0
		32.67	5.8	0
		37.84	2.2	0
		43.82	0.7	0
		50.75	0.2	0
		58.77	0	0
		68.06	0	0
		78.82	0	0
		91.28	0	0
		105.7	0	4.8
		122.4	0	16.4
		141.8	0	24
		164.2	0	21.9
		190.1	0	15.3
		220.2	0	9
		255	0	4.7
		295.3	0	2.2
		342	0	1
		396.1	0	0.4
		458.7	0	0.2
		531.2	0	0.1
		615.1	0	0
		712.4	0	0
		825	0	0
		955.4	0	0
		1106	0	0
		1281	0	0
		1484	0	0
		1718	0	0
		1990	0	0
		2305	0	0
		2669	0	0
		3091	0	0
		3580	0	0
		4145	0	0
		4801	0	0
		5560	0	0
		6439	0	0
		7456	0	0
		8635	0	0
		10000	0	0

## Sheet: Figure 2g
Figure 2g
		Hours	0 min	Treated								30 min
		1428.51	0	0	0	0	0	0	0	0	0	0
		1429.16	6.67934e-05	0.000650461	0.000425752	0.000312802	0.000384592	-0.00012296	0.000176652	-0.000121169	-0.0002184	-0.000148425
		1429.82	0.000170304	0.00128	0.000845952	0.000600512	0.000741231	-0.000213311	0.000348215	-0.000215952	-0.0004011	-0.000274988
		1430.46	0.000311164	0.00189	0.00126	0.000860053	0.00108	-0.00027061	0.000513456	-0.000284976	-0.000546001	-0.000380884
		1431.12	0.000489056	0.00248	0.00167	0.0011	0.00138	-0.000295078	0.000676346	-0.000326032	-0.000657301	-0.000464576
		1431.77	0.000703982	0.00306	0.00208	0.00131	0.00167	-0.000286715	0.000832153	-0.000340522	-0.000730801	-0.000526064
		1432.41	0.000955941	0.0036	0.00248	0.0015	0.00193	-0.000245522	0.000984419	-0.000330862	-0.000768601	-0.000565348
		1433.07	0.00124	0.00413	0.00288	0.00167	0.00216	-0.000171498	0.00113	-0.000292221	-0.000768601	-0.000584136
		1433.71	0.00157	0.00464	0.00327	0.0018	0.00236	-6.46436e-05	0.00127	-0.000228208	-0.000735001	-0.00058072
		1434.37	0.00193	0.00514	0.00365	0.00192	0.00254	7.50421e-05	0.00141	-0.000137596	-0.000663601	-0.000556808
		1435.02	0.00233	0.00561	0.00403	0.00201	0.0027	0.000247558	0.00154	-2.05116e-05	-0.000556501	-0.000510692
		1435.66	0.00272	0.00618	0.00428	0.00164	0.0023	0.000657287	0.00164	9.44413e-05	-0.0003507	-0.00043554
		1436.32	0.00425	0.00701	0.0047	0.0019	0.00252	0.00114	0.00201	0.000543386	3.128e-05	-0.000134856
		1436.96	0.00475	0.00716	0.00508	0.00167	0.00289	0.00126	0.00202	0.000480595	0.000125066	3.02526e-05
		1437.61	0.00528	0.00753	0.00574	0.00193	0.00289	0.00139	0.00228	0.000666554	0.0003003	0.000165528
		1438.26	0.00609	0.00723	0.00543	0.00187	0.00251	0.0018	0.00221	0.000871833	0.000659401	0.000467992
		1438.91	0.00671	0.00796	0.0067	0.00235	0.00259	0.00231	0.00225	0.00125	0.00103	0.000438956
		1439.56	0.00665	0.00838	0.00717	0.00266	0.0026	0.00258	0.00228	0.00145	0.00109	0.0003843
		1440.21	0.00706	0.00908	0.00821	0.00291	0.00341	0.003	0.0027	0.00165	0.00113	0.000319396
		1440.86	0.00659	0.00929	0.00815	0.00311	0.00422	0.00292	0.0023	0.00158	0.00126	0.000235704
		1441.51	0.00668	0.00954	0.00903	0.0033	0.00464	0.00312	0.00237	0.0019	0.00127	0.000425292
		1442.16	0.0072	0.00972	0.0093	0.00345	0.00483	0.00328	0.00239	0.00225	0.00115	0.000362096
		1442.81	0.00744	0.01007	0.00969	0.00453	0.00595	0.00385	0.00263	0.0024	0.00121	0.000334768
		1443.46	0.0072	0.01058	0.00977	0.00565	0.006	0.00373	0.00293	0.00264	0.00121	0.000300608
		1444.11	0.00741	0.01111	0.01008	0.0065	0.0061	0.00376	0.00303	0.00257	0.00123	-1.85631e-05
		1444.76	0.00843	0.01234	0.01111	0.00722	0.00687	0.00454	0.00349	0.00249	0.00122	0.000105436
		1445.4	0.00819	0.01267	0.01117	0.00715	0.00698	0.00455	0.0034	0.0025	0.00127	-0.000117717
		1446.05	0.00914	0.01235	0.01098	0.00756	0.00693	0.00469	0.00377	0.00261	0.00134	5.74095e-05
		1446.7	0.00986	0.01356	0.01183	0.00848	0.00772	0.00464	0.00414	0.00273	0.00151	0.000249368
		1447.35	0.00981	0.01481	0.01204	0.00903	0.00747	0.00508	0.00444	0.00277	0.00152	0.000292068
		1448	0.01112	0.01561	0.01284	0.00997	0.00736	0.00491	0.00493	0.003	0.00155	0.000602924
		1448.65	0.01191	0.01606	0.01281	0.00966	0.00757	0.00541	0.00535	0.00323	0.00175	0.000929152
		1449.3	0.0126	0.01676	0.01365	0.01028	0.00782	0.00569	0.0054	0.00329	0.00177	0.00122
		1449.94	0.01289	0.01674	0.01406	0.0108	0.0081	0.00548	0.00542	0.00348	0.00185	0.0015
		1450.59	0.0134	0.01708	0.01474	0.0116	0.00821	0.006	0.00585	0.00385	0.0018	0.00161
		1451.24	0.01399	0.01772	0.01504	0.01131	0.00827	0.00649	0.00578	0.0039	0.00208	0.00186
		1451.89	0.0148	0.01812	0.01592	0.01187	0.00893	0.00685	0.00625	0.00388	0.00254	0.00192
		1452.54	0.01482	0.01811	0.01589	0.01226	0.00986	0.00697	0.0066	0.00392	0.0025	0.0022
		1453.18	0.01493	0.01916	0.01686	0.01232	0.01095	0.00736	0.00687	0.00408	0.00254	0.00242
		1453.83	0.01539	0.01926	0.01682	0.01261	0.01151	0.00713	0.00683	0.00426	0.00281	0.00251
		1454.48	0.01551	0.0185	0.01713	0.01202	0.01107	0.00743	0.00693	0.00449	0.0028	0.00241
		1455.13	0.01642	0.01851	0.01709	0.01243	0.0118	0.00746	0.00708	0.00467	0.00265	0.00217
		1455.78	0.01585	0.01896	0.01696	0.01304	0.01226	0.00806	0.00733	0.00459	0.00272	0.00214
		1456.42	0.01608	0.01923	0.01746	0.01287	0.01238	0.00827	0.00753	0.00466	0.00291	0.00189
		1457.07	0.01659	0.01944	0.0179	0.01252	0.01249	0.00857	0.00746	0.00451	0.00294	0.00176
		1457.72	0.01754	0.02005	0.01814	0.01251	0.01302	0.00899	0.00766	0.00469	0.00327	0.00183
		1458.37	0.01793	0.02042	0.01801	0.01296	0.01351	0.009	0.00763	0.0048	0.0034	0.00175
		1459.02	0.01935	0.02143	0.01792	0.01347	0.01394	0.00919	0.0078	0.00475	0.00334	0.0019
		1459.66	0.01975	0.02221	0.01877	0.01391	0.01449	0.00952	0.00796	0.00473	0.00334	0.00192
		1460.31	0.02033	0.02293	0.01946	0.01414	0.01453	0.01033	0.008	0.00489	0.00329	0.00181
		1460.96	0.02098	0.02271	0.01978	0.01402	0.01433	0.01012	0.00816	0.00474	0.00309	0.00201
		1461.61	0.02154	0.02302	0.01994	0.01375	0.0142	0.01023	0.00824	0.00469	0.0031	0.00208
		1462.25	0.02193	0.02327	0.02123	0.01402	0.01419	0.01055	0.00802	0.00488	0.00288	0.00223
		1462.9	0.02327	0.02373	0.0216	0.01443	0.01435	0.01095	0.00858	0.00519	0.00298	0.00235
		1463.55	0.02482	0.02452	0.02288	0.01576	0.0151	0.01199	0.00924	0.00532	0.00327	0.00242
		1464.19	0.02587	0.02536	0.02325	0.01656	0.01574	0.01283	0.00966	0.00546	0.00369	0.00276
		1464.84	0.02691	0.02541	0.02378	0.01707	0.01645	0.01333	0.01017	0.00555	0.00383	0.00295
		1465.49	0.0276	0.0257	0.02474	0.01866	0.01717	0.01395	0.01025	0.00596	0.00379	0.0033
		1466.13	0.0279	0.02669	0.02615	0.0195	0.01777	0.01404	0.01041	0.00624	0.00406	0.00332
		1466.78	0.02922	0.02691	0.02661	0.02072	0.01795	0.0142	0.01073	0.00657	0.00423	0.00357
		1467.43	0.03015	0.02723	0.02729	0.02128	0.01864	0.01443	0.01079	0.0069	0.00427	0.00374
		1468.08	0.03157	0.02819	0.02805	0.02287	0.01962	0.01472	0.01136	0.00735	0.00458	0.00399
		1468.72	0.03187	0.0294	0.02831	0.02413	0.02038	0.01517	0.01177	0.00766	0.00516	0.0045
		1469.37	0.03312	0.03038	0.02957	0.02548	0.02124	0.01584	0.01224	0.00805	0.0057	0.00477
		1470.01	0.03421	0.03091	0.02981	0.02637	0.02195	0.01582	0.01243	0.00828	0.00608	0.00521
		1470.66	0.03426	0.03262	0.03072	0.02804	0.02322	0.01605	0.01275	0.00864	0.00631	0.00554
		1471.31	0.03507	0.03359	0.03185	0.0294	0.02451	0.01655	0.01303	0.00894	0.00651	0.00557
		1471.95	0.03674	0.03487	0.03314	0.02973	0.0252	0.01689	0.01312	0.00933	0.00665	0.00568
		1472.6	0.03735	0.03588	0.03441	0.03037	0.02658	0.01741	0.01363	0.00992	0.00712	0.00577
		1473.25	0.03823	0.03677	0.0355	0.03018	0.02668	0.01766	0.01386	0.01025	0.00727	0.00615
		1473.89	0.0386	0.037	0.03646	0.03012	0.027	0.0177	0.01398	0.01027	0.00741	0.00642
		1474.54	0.04119	0.03932	0.03865	0.0307	0.02795	0.0191	0.0147	0.01087	0.008	0.00684
		1475.18	0.04174	0.03991	0.03928	0.03059	0.02791	0.02013	0.01518	0.01142	0.00808	0.00691
		1475.83	0.04431	0.04241	0.04093	0.03211	0.02903	0.02143	0.01631	0.0118	0.00865	0.00696
		1476.48	0.04644	0.04452	0.04325	0.03393	0.03027	0.02275	0.01711	0.01212	0.0091	0.00727
		1477.12	0.0475	0.04683	0.044	0.03476	0.03105	0.02357	0.01763	0.01249	0.00948	0.00769
		1477.77	0.04909	0.04762	0.04539	0.03551	0.03154	0.02435	0.01803	0.01276	0.00987	0.00801
		1478.41	0.05097	0.04938	0.04739	0.03791	0.03247	0.02544	0.01844	0.01333	0.01016	0.00834
		1479.06	0.05268	0.0508	0.0491	0.03924	0.03329	0.02627	0.01892	0.01354	0.01052	0.00845
		1479.7	0.05524	0.05181	0.0497	0.04077	0.03396	0.02714	0.01941	0.01371	0.01072	0.00881
		1480.35	0.05792	0.05323	0.05146	0.04296	0.03523	0.02818	0.02025	0.01426	0.01111	0.00917
		1480.99	0.06036	0.05473	0.05284	0.04441	0.0361	0.02911	0.02116	0.01455	0.01178	0.00935
		1481.64	0.06229	0.05653	0.0539	0.04647	0.03732	0.02986	0.02147	0.0147	0.01232	0.00978
		1482.29	0.06392	0.05803	0.05578	0.04801	0.03845	0.03111	0.02193	0.01493	0.01259	0.00994
		1482.93	0.06593	0.05937	0.05643	0.04891	0.03989	0.03188	0.02233	0.01515	0.01282	0.01022
		1483.58	0.06807	0.06193	0.05852	0.05052	0.04161	0.0329	0.02297	0.01578	0.01301	0.01062
		1484.22	0.07056	0.06337	0.06016	0.05122	0.04335	0.03397	0.02348	0.01622	0.01331	0.01072
		1484.87	0.07343	0.06579	0.06212	0.05225	0.04539	0.0352	0.02438	0.01705	0.01392	0.01099
		1485.51	0.07485	0.06761	0.06362	0.05341	0.04718	0.03594	0.02525	0.01775	0.01433	0.01116
		1486.16	0.07711	0.06946	0.06551	0.05409	0.04832	0.03697	0.02615	0.01806	0.01467	0.0116
		1486.8	0.07941	0.07143	0.06747	0.056	0.05034	0.03827	0.02709	0.01855	0.01495	0.01174
		1487.45	0.08229	0.07451	0.06922	0.05756	0.052	0.04016	0.02837	0.01921	0.01554	0.01228
		1488.09	0.08442	0.0771	0.07092	0.05973	0.05379	0.0413	0.0296	0.01996	0.0161	0.01256
		1488.74	0.0887	0.08165	0.07476	0.06281	0.05695	0.04298	0.03111	0.02081	0.01674	0.01319
		1489.38	0.09134	0.08468	0.07751	0.06591	0.05981	0.04474	0.03229	0.02156	0.01748	0.01417
		1490.03	0.09518	0.08817	0.08005	0.06873	0.06179	0.046	0.03382	0.02236	0.01843	0.0148
		1490.67	0.09887	0.09189	0.08352	0.07224	0.06414	0.04789	0.03506	0.02331	0.01932	0.01558
		1491.31	0.10338	0.09672	0.08738	0.07595	0.06742	0.04987	0.03656	0.02449	0.02003	0.01626
		1491.96	0.10799	0.10054	0.0918	0.07997	0.07096	0.05252	0.03814	0.02565	0.02119	0.01699
		1492.6	0.11323	0.10502	0.09634	0.08407	0.07414	0.05488	0.04002	0.02697	0.02222	0.01811
		1493.25	0.1189	0.10994	0.10162	0.08863	0.07778	0.05782	0.04217	0.02823	0.02337	0.019
		1493.89	0.12452	0.11543	0.10651	0.09264	0.08107	0.06038	0.0438	0.02931	0.02482	0.01972
		1494.54	0.13024	0.12151	0.11142	0.0978	0.08544	0.06365	0.04578	0.03078	0.0262	0.02083
		1495.18	0.13751	0.12764	0.11757	0.10246	0.09019	0.06765	0.04842	0.03252	0.02755	0.02188
		1495.82	0.14478	0.13352	0.12261	0.10712	0.09535	0.07161	0.05079	0.03429	0.02921	0.02316
		1496.47	0.15277	0.14035	0.12952	0.11313	0.10017	0.07528	0.05344	0.03622	0.03082	0.02468
		1497.11	0.16051	0.1473	0.13629	0.11906	0.1057	0.07982	0.05642	0.03839	0.03258	0.0258
		1497.76	0.1693	0.15496	0.14353	0.12516	0.11135	0.08432	0.05976	0.04083	0.03457	0.02709
		1498.4	0.17842	0.1625	0.15115	0.13133	0.11729	0.08861	0.0629	0.04289	0.03611	0.0284
		1499.04	0.18892	0.17125	0.15941	0.13883	0.12379	0.09383	0.0665	0.04508	0.03805	0.03011
		1499.69	0.20003	0.1803	0.16831	0.14718	0.13091	0.09973	0.07007	0.04739	0.04004	0.03176
		1500.33	0.21286	0.19089	0.17833	0.15661	0.13913	0.10632	0.07396	0.05022	0.04243	0.0338
		1500.97	0.22569	0.20179	0.189	0.16581	0.14731	0.11234	0.07831	0.05337	0.04508	0.03579
		1501.62	0.23916	0.21401	0.20077	0.17587	0.15588	0.11893	0.08318	0.05656	0.04776	0.03811
		1502.26	0.25269	0.2258	0.21256	0.1873	0.16469	0.12638	0.08823	0.05964	0.05056	0.04042
		1502.9	0.26838	0.24037	0.22571	0.19896	0.17407	0.13422	0.0935	0.06316	0.05382	0.04288
		1503.55	0.28486	0.25643	0.24041	0.21213	0.18521	0.14302	0.09911	0.06746	0.05716	0.04596
		1504.19	0.30269	0.2732	0.25571	0.22569	0.19713	0.15226	0.10563	0.07194	0.06076	0.04921
		1504.83	0.32161	0.29076	0.27276	0.24051	0.20997	0.16257	0.11234	0.07682	0.0648	0.05264
		1505.48	0.34169	0.30998	0.29039	0.25655	0.22311	0.17279	0.11961	0.08174	0.06901	0.05649
		1506.12	0.36377	0.33089	0.30876	0.27247	0.23745	0.18368	0.12745	0.087	0.07384	0.06039
		1506.76	0.38656	0.35199	0.32799	0.2892	0.25272	0.19565	0.13543	0.09242	0.07899	0.06422
		1507.41	0.41043	0.3743	0.3483	0.30731	0.26917	0.20834	0.14428	0.09834	0.08423	0.06874
		1508.05	0.43638	0.39776	0.37035	0.32678	0.28636	0.22192	0.15346	0.10478	0.08979	0.07351
		1508.69	0.46325	0.4224	0.39258	0.34727	0.30483	0.23598	0.16279	0.11164	0.09572	0.07848
		1509.33	0.49142	0.44826	0.41648	0.36865	0.32367	0.25052	0.17283	0.11848	0.10169	0.08352
		1509.98	0.52078	0.47536	0.44209	0.39071	0.34372	0.26611	0.18343	0.12608	0.10823	0.08856
		1510.62	0.55107	0.50258	0.46702	0.41313	0.36408	0.28112	0.19409	0.13334	0.11457	0.09363
		1511.26	0.58232	0.53125	0.49307	0.43647	0.3859	0.29727	0.20516	0.14066	0.12118	0.09885
		1511.9	0.61492	0.56066	0.52035	0.46134	0.40754	0.31384	0.21634	0.1485	0.12802	0.10435
		1512.55	0.64778	0.59039	0.54758	0.48573	0.42932	0.3307	0.22743	0.15613	0.1347	0.10963
		1513.19	0.68068	0.62045	0.57548	0.51061	0.45105	0.34744	0.23932	0.16409	0.14124	0.11484
		1513.83	0.71372	0.65076	0.60295	0.53528	0.47205	0.36444	0.25118	0.17196	0.14818	0.11991
		1514.47	0.74549	0.6803	0.63046	0.55969	0.49328	0.38058	0.26256	0.17974	0.15453	0.12528
		1515.12	0.77747	0.70845	0.65736	0.58429	0.51435	0.39752	0.27359	0.18718	0.16078	0.13042
		1515.76	0.809	0.73753	0.68388	0.60836	0.53478	0.4138	0.28492	0.19495	0.16727	0.13587
		1516.4	0.83891	0.76526	0.70935	0.6312	0.55428	0.42927	0.29566	0.20239	0.17343	0.14098
		1517.04	0.86663	0.79142	0.73331	0.65255	0.57235	0.44397	0.30593	0.20906	0.17945	0.14601
		1517.68	0.89335	0.81607	0.75653	0.67303	0.5897	0.45766	0.3153	0.21551	0.18538	0.15045
		1518.33	0.91783	0.8392	0.77756	0.69215	0.60613	0.47004	0.32436	0.22119	0.19064	0.15492
		1518.97	0.93868	0.85858	0.79531	0.70783	0.6202	0.48129	0.3321	0.22615	0.19556	0.15872
		1519.61	0.95679	0.87503	0.81107	0.72232	0.63273	0.49105	0.33843	0.23043	0.19971	0.16197
		1520.25	0.97228	0.88906	0.82379	0.73404	0.64268	0.49878	0.3437	0.23434	0.20303	0.16498
		1520.89	0.98458	0.90061	0.83335	0.74362	0.65147	0.50512	0.34804	0.2374	0.20581	0.16762
		1521.53	0.99328	0.9081	0.84058	0.75039	0.6576	0.51001	0.35118	0.23967	0.20786	0.16941
		1522.18	0.9984	0.91187	0.84468	0.75384	0.66099	0.5129	0.35339	0.24096	0.20924	0.1704
		1522.82	1	0.91216	0.84595	0.75443	0.66181	0.51351	0.35411	0.24151	0.21	0.1708
		1523.46	0.99649	0.9088	0.84246	0.75182	0.66026	0.51144	0.35305	0.2408	0.20947	0.17039
		1524.1	0.98981	0.90273	0.83695	0.74706	0.65589	0.50811	0.35137	0.23934	0.20841	0.16943
		1524.74	0.98018	0.89382	0.82887	0.73974	0.64891	0.50281	0.34761	0.23696	0.20626	0.16794
		1525.38	0.96692	0.88157	0.81687	0.72788	0.63988	0.49574	0.34274	0.23364	0.20317	0.16547
		1526.02	0.94971	0.86592	0.80244	0.71445	0.62839	0.48693	0.33681	0.22955	0.19911	0.16243
		1526.66	0.93012	0.8474	0.78577	0.69902	0.61514	0.4765	0.3295	0.22465	0.19493	0.1587
		1527.31	0.90619	0.82549	0.76601	0.68118	0.60007	0.4645	0.32103	0.21891	0.18989	0.15471
		1527.95	0.88163	0.80302	0.74515	0.66201	0.5832	0.4525	0.31194	0.21265	0.18463	0.15038
		1528.59	0.85428	0.77893	0.7222	0.64176	0.56576	0.43866	0.30254	0.20639	0.17896	0.14589
		1529.23	0.82558	0.75354	0.69818	0.62024	0.54736	0.4245	0.29217	0.19935	0.17302	0.1409
		1529.87	0.79594	0.72633	0.67328	0.5984	0.52788	0.40931	0.28188	0.19195	0.16673	0.13573
		1530.51	0.76616	0.69947	0.64799	0.57611	0.5083	0.39393	0.27128	0.18446	0.16036	0.13018
		1531.15	0.73515	0.67268	0.62171	0.55359	0.48855	0.37808	0.26033	0.1769	0.15378	0.12485
		1531.79	0.70314	0.64399	0.59456	0.52967	0.46725	0.36216	0.24885	0.16917	0.14719	0.11922
		1532.43	0.67348	0.61669	0.56881	0.50643	0.4466	0.34604	0.23784	0.1617	0.14059	0.11376
		1533.07	0.64306	0.58917	0.54203	0.48293	0.42565	0.33009	0.22674	0.15428	0.13394	0.10841
		1533.71	0.61348	0.56214	0.51713	0.46049	0.40617	0.3146	0.2165	0.14717	0.12747	0.10354
		1534.35	0.58552	0.53584	0.49293	0.43863	0.38615	0.30031	0.20664	0.14016	0.12153	0.09826
		1534.99	0.55759	0.50937	0.46921	0.41756	0.36663	0.28538	0.19719	0.13337	0.11574	0.09344
		1535.63	0.52994	0.48398	0.44581	0.39696	0.34799	0.2709	0.18742	0.12655	0.11018	0.0888
		1536.27	0.5038	0.45998	0.42382	0.37741	0.3303	0.25713	0.17831	0.1202	0.10477	0.08426
		1536.91	0.47895	0.43708	0.40308	0.35835	0.313	0.24414	0.16978	0.11417	0.0995	0.07994
		1537.55	0.45563	0.41585	0.38339	0.33999	0.29754	0.23165	0.16096	0.10849	0.09443	0.07602
		1538.19	0.43261	0.39453	0.3637	0.32198	0.28206	0.22003	0.15261	0.10314	0.08963	0.0721
		1538.83	0.40999	0.37355	0.34575	0.30674	0.26718	0.20867	0.14471	0.09767	0.08506	0.0684
		1539.47	0.38939	0.35498	0.32871	0.29202	0.25388	0.19803	0.1376	0.09254	0.08089	0.06492
		1540.11	0.37002	0.33785	0.31184	0.27786	0.24158	0.18826	0.13052	0.08794	0.07696	0.06173
		1540.75	0.35218	0.3215	0.29739	0.26446	0.23004	0.17948	0.12394	0.08371	0.07306	0.05888
		1541.39	0.33426	0.30522	0.28308	0.25205	0.21946	0.17039	0.11784	0.07974	0.06949	0.05615
		1542.03	0.31848	0.29116	0.26967	0.24116	0.20989	0.1621	0.11226	0.07598	0.06618	0.05349
		1542.67	0.30365	0.27686	0.25679	0.23003	0.20013	0.15386	0.10723	0.07234	0.06334	0.05103
		1543.31	0.28919	0.26445	0.24493	0.21902	0.19122	0.14676	0.10233	0.06902	0.06028	0.04847
		1543.95	0.27594	0.25261	0.2339	0.20865	0.18297	0.13957	0.09763	0.06594	0.05763	0.04617
		1544.59	0.26361	0.24097	0.22347	0.1986	0.17428	0.13257	0.09342	0.06283	0.05486	0.04411
		1545.23	0.25201	0.23123	0.21445	0.18973	0.1668	0.12645	0.08931	0.06004	0.05264	0.04213
		1545.87	0.24106	0.22187	0.20519	0.18123	0.15936	0.12062	0.08562	0.05751	0.05039	0.04028
		1546.51	0.23123	0.21296	0.19681	0.17308	0.15287	0.1153	0.08245	0.05501	0.04831	0.0386
		1547.15	0.2224	0.20481	0.18824	0.16622	0.14623	0.11109	0.07904	0.05244	0.04651	0.03698
		1547.79	0.21284	0.19642	0.18064	0.1597	0.14	0.10602	0.07566	0.05004	0.04471	0.03561
		1548.42	0.20436	0.18912	0.17327	0.15313	0.13444	0.10218	0.07246	0.04792	0.04295	0.03413
		1549.06	0.1972	0.18164	0.16657	0.14666	0.12884	0.09803	0.06975	0.04594	0.04133	0.03273
		1549.7	0.1897	0.17514	0.16084	0.14141	0.12373	0.09429	0.06718	0.04412	0.03982	0.03149
		1550.34	0.18281	0.16873	0.15465	0.13599	0.11919	0.09035	0.06461	0.04244	0.03839	0.03041
		1550.98	0.17569	0.16236	0.14875	0.13153	0.11459	0.08696	0.06226	0.04069	0.03697	0.02957
		1551.62	0.16958	0.15601	0.14387	0.12758	0.11006	0.08319	0.06011	0.03903	0.03545	0.02872
		1552.26	0.16367	0.1506	0.13886	0.12275	0.10667	0.07971	0.05801	0.0378	0.03403	0.02788
		1552.9	0.15761	0.14481	0.13431	0.11808	0.10305	0.07672	0.0559	0.03646	0.03284	0.02679
		1553.54	0.15232	0.1385	0.13012	0.11377	0.09985	0.07422	0.05413	0.03523	0.03165	0.02605
		1554.17	0.14672	0.13328	0.12485	0.10985	0.09655	0.07121	0.05221	0.03403	0.03053	0.02534
		1554.81	0.14209	0.12851	0.12028	0.10644	0.09428	0.06852	0.05076	0.03308	0.02941	0.02479
		1555.45	0.13646	0.12318	0.11562	0.10197	0.09089	0.06571	0.04925	0.0318	0.02825	0.02419
		1556.09	0.13123	0.11812	0.11155	0.09758	0.08779	0.06319	0.04727	0.03068	0.02675	0.02334
		1556.73	0.12761	0.1136	0.10832	0.09463	0.0851	0.06109	0.04587	0.02972	0.02591	0.02265
		1557.36	0.12363	0.10986	0.10452	0.09118	0.08192	0.05849	0.04437	0.02873	0.02485	0.02206
		1558	0.11873	0.10616	0.10131	0.08737	0.0794	0.05685	0.0426	0.02765	0.02388	0.02113
		1558.64	0.11461	0.10266	0.09778	0.08423	0.0768	0.05523	0.04128	0.02687	0.02286	0.02022
		1559.28	0.11051	0.09904	0.09434	0.08124	0.07473	0.0538	0.03966	0.02597	0.022	0.01955
		1559.92	0.10664	0.09563	0.09108	0.0784	0.07251	0.05237	0.0379	0.02501	0.02108	0.0185
		1560.55	0.1029	0.09258	0.08868	0.07595	0.07041	0.05056	0.03671	0.02414	0.02037	0.01775
		1561.19	0.0994	0.08954	0.08565	0.07354	0.06789	0.04883	0.03561	0.02328	0.01951	0.01691
		1561.83	0.09579	0.0865	0.08276	0.0712	0.06518	0.04708	0.03454	0.02237	0.01901	0.01591
		1562.47	0.09238	0.08359	0.08006	0.06892	0.06314	0.04557	0.03335	0.02169	0.01836	0.01515
		1563.11	0.08938	0.08066	0.07709	0.0657	0.06065	0.04365	0.0321	0.0211	0.0175	0.01434
		1563.74	0.08704	0.07883	0.07506	0.06452	0.05907	0.04218	0.03128	0.02056	0.01683	0.0137
		1564.38	0.08424	0.07548	0.07254	0.06197	0.05647	0.04071	0.03017	0.01992	0.01621	0.01286
		1565.02	0.08182	0.07259	0.0696	0.05946	0.05475	0.03934	0.02902	0.01927	0.0158	0.01214
		1565.65	0.0796	0.07062	0.06711	0.0577	0.05282	0.03806	0.02821	0.01859	0.01519	0.01157
		1566.29	0.07722	0.06816	0.06479	0.05602	0.05097	0.03701	0.02769	0.01816	0.01474	0.01114
		1566.93	0.07499	0.06682	0.06218	0.05508	0.04888	0.03616	0.02709	0.01731	0.0141	0.01079
		1567.57	0.07256	0.06472	0.06008	0.05339	0.04666	0.03474	0.02602	0.01665	0.01358	0.01052
		1568.2	0.0703	0.0634	0.05852	0.05189	0.04489	0.03372	0.02518	0.01614	0.01314	0.01035
		1568.84	0.06865	0.06104	0.05712	0.05086	0.04347	0.0325	0.0243	0.01571	0.01286	0.01027
		1569.48	0.06689	0.05936	0.05569	0.05065	0.04236	0.0314	0.02388	0.01538	0.01261	0.01003
		1570.11	0.06497	0.05752	0.05379	0.04878	0.04073	0.02989	0.02311	0.01491	0.01216	0.00992
		1570.75	0.06242	0.05585	0.05235	0.04733	0.03971	0.02899	0.02212	0.01435	0.01184	0.0095
		1571.39	0.06034	0.0543	0.05126	0.04588	0.03871	0.02819	0.02152	0.01409	0.01165	0.00951
		1572.03	0.05842	0.05289	0.05026	0.0446	0.03757	0.02697	0.02086	0.01342	0.01169	0.00949
		1572.66	0.05619	0.05098	0.04864	0.04318	0.03621	0.02546	0.02033	0.01253	0.01152	0.00924
		1573.3	0.05455	0.04937	0.04813	0.04267	0.03551	0.02434	0.02026	0.01199	0.01145	0.00932
		1573.93	0.05244	0.0482	0.04647	0.04162	0.03396	0.02343	0.01965	0.01136	0.01107	0.00915
		1574.57	0.05035	0.04633	0.04519	0.04015	0.03255	0.02273	0.01907	0.01102	0.01074	0.00896
		1575.21	0.04916	0.04481	0.04374	0.03856	0.03168	0.02185	0.01841	0.01078	0.01025	0.00878
		1575.84	0.0486	0.04404	0.04281	0.03738	0.03046	0.02119	0.01794	0.01061	0.00993	0.00842
		1576.48	0.04728	0.04237	0.04129	0.0364	0.02953	0.01992	0.01714	0.01015	0.00953	0.00819
		1577.12	0.04567	0.04003	0.03997	0.03433	0.02805	0.01907	0.01632	0.00973	0.00921	0.00791
		1577.75	0.04466	0.03937	0.03822	0.03333	0.02726	0.01784	0.0156	0.00947	0.00872	0.00783
		1578.39	0.04292	0.03816	0.03684	0.03218	0.02661	0.01718	0.01529	0.0092	0.00818	0.00763
		1579.03	0.04126	0.03661	0.0355	0.03109	0.02562	0.01617	0.01488	0.00896	0.00781	0.00711
		1579.66	0.0409	0.03563	0.03413	0.03012	0.02457	0.01543	0.01419	0.00859	0.0074	0.00672
		1580.3	0.0392	0.03378	0.03247	0.02877	0.02367	0.01458	0.01341	0.00836	0.00697	0.00653
		1580.93	0.03754	0.03276	0.03122	0.02743	0.02328	0.01412	0.01295	0.00831	0.00675	0.00643
		1581.57	0.03647	0.03114	0.03006	0.0271	0.02322	0.01299	0.01251	0.00817	0.00636	0.00622
		1582.2	0.03531	0.02985	0.02847	0.0261	0.02224	0.01232	0.01208	0.00802	0.0062	0.00595
		1582.84	0.03442	0.02812	0.02679	0.02469	0.02132	0.01193	0.01157	0.00745	0.00588	0.0057
		1583.48	0.0329	0.02691	0.02563	0.02332	0.02054	0.01137	0.0109	0.00713	0.00584	0.00549
		1584.11	0.03205	0.02497	0.02493	0.02232	0.01954	0.01068	0.01064	0.00682	0.00574	0.0055
		1584.75	0.03071	0.02373	0.02357	0.02171	0.01801	0.00989	0.01027	0.00624	0.00573	0.00509
		1585.38	0.02902	0.02167	0.02228	0.02096	0.01728	0.00978	0.01006	0.00547	0.00543	0.00485
		1586.02	0.02744	0.02111	0.02115	0.02077	0.01658	0.00957	0.01006	0.00509	0.00515	0.0046
		1586.65	0.02574	0.0199	0.02046	0.01998	0.01515	0.00949	0.00953	0.0048	0.00482	0.00457
		1587.29	0.02489	0.01871	0.02013	0.01917	0.01385	0.00923	0.00917	0.00463	0.00466	0.00447
		1587.92	0.02334	0.01773	0.01886	0.01802	0.01287	0.00876	0.00853	0.00448	0.00445	0.00443
		1588.56	0.02226	0.0167	0.0181	0.0171	0.01192	0.00889	0.00822	0.00444	0.00444	0.00421
		1589.19	0.02048	0.01549	0.01683	0.01587	0.01144	0.00808	0.00766	0.00428	0.00432	0.00387
		1589.83	0.01929	0.01512	0.0165	0.01511	0.01097	0.00751	0.00739	0.00415	0.00416	0.00365
		1590.46	0.01803	0.01513	0.01551	0.01468	0.01069	0.00681	0.007	0.00413	0.00402	0.00357
		1591.1	0.01711	0.01368	0.01459	0.01365	0.00995	0.00643	0.00669	0.00363	0.00398	0.00306
		1591.73	0.01641	0.01259	0.01376	0.01212	0.00863	0.00537	0.00636	0.00336	0.0037	0.00272
		1592.37	0.01507	0.01153	0.01345	0.01077	0.00819	0.00482	0.00589	0.00305	0.00352	0.00262
		1593	0.01369	0.01096	0.01238	0.00964	0.00762	0.00422	0.00565	0.00293	0.00313	0.00257
		1593.64	0.01278	0.0106	0.01157	0.00849	0.00719	0.00373	0.00524	0.00268	0.00296	0.00214
		1594.27	0.01286	0.01043	0.01106	0.00809	0.00723	0.00328	0.00518	0.00252	0.00255	0.00198
		1594.91	0.01229	0.00974	0.01044	0.00754	0.00662	0.00276	0.0049	0.00238	0.00247	0.00187
		1595.54	0.01171	0.00876	0.01009	0.00741	0.0067	0.00226	0.00455	0.00207	0.00229	0.00166
		1596.18	0.01106	0.00784	0.00962	0.0068	0.00607	0.00162	0.00405	0.00205	0.00227	0.0014
		1596.81	0.01172	0.00784	0.00953	0.00697	0.00603	0.00139	0.00415	0.00202	0.00209	0.00123
		1597.44	0.01055	0.00778	0.00934	0.0068	0.00511	0.0014	0.00385	0.00183	0.00179	0.000860832
		1598.08	0.01005	0.00712	0.00963	0.00657	0.00524	0.00147	0.00375	0.00163	0.00135	0.001
		1598.71	0.00938	0.0068	0.00942	0.0065	0.00504	0.000939714	0.00372	0.00163	0.00125	0.000893284
		1599.35	0.00874	0.00587	0.00975	0.00616	0.00455	0.000621341	0.00319	0.00166	0.00106	0.000910364
		1599.98	0.00904	0.00583	0.01018	0.00625	0.0046	0.000734312	0.00284	0.00156	0.000921901	0.000874496
		1600.62	0.00847	0.00555	0.0095	0.00609	0.00484	0.000821608	0.00258	0.00162	0.000810601	0.000910364
		1601.25	0.00834	0.00525	0.00914	0.0057	0.00444	0.00108	0.00227	0.0016	0.000896701	0.00083692
		1601.88	0.00769	0.00495	0.00888	0.00551	0.0042	0.000230994	0.00208	0.00165	0.000783301	0.000937692
		1602.52	0.0076	0.0053	0.00877	0.00636	0.00385	-2.67473e-05	0.00186	0.00164	0.000888301	0.00121
		1603.15	0.0069	0.0044	0.00788	0.00598	0.00375	-0.000373393	0.00169	0.00154	0.00102	0.00125
		1603.78	0.00595	0.0034	0.00698	0.00496	0.0025	-0.00117	0.00148	0.00119	0.000848401	0.00134
		1604.42	0.00488	0.00231	0.00582	0.00347	0.00154	-0.00159	0.00129	0.0011	0.000728701	0.0015
		1605.05	0.00275	0.000985132	0.0053	0.00261	0.00136	-0.002	0.000814448	0.000818702	0.0004956	0.00144
		1605.68	0.00214	0.00112	0.00424	0.00229	0.000761085	-0.00196	0.000786119	0.000739005	0.0003801	0.00148
		1606.32	0.00141	0.000697405	0.003	0.00195	0.000754467	-0.00197	0.000864023	0.000405729	0.0003549	0.00148
		1606.95	0.00119	0.000754344	0.00253	0.00208	0.000509257	-0.00183	0.000832153	0.000357427	0.0002856	0.00161
		1607.59	0.000667107	0.00010605	0.00247	0.00216	0.000547501	-0.00219	0.000378895	0.000439539	0.0003885	0.00156
		1608.22	0.000349467	0.000151509	0.00207	0.00204	0.000568494	-0.00244	0.00028365	0.000330862	0.0004641	0.00152
		1608.85	0.000360508	0.000577676	0.0011	0.00137	0.000301849	-0.00239	0.000299632	0.000330862	0.0003675	0.00141
		1609.48	0.000763266	0.000745308	0.00162	0.00164	0.00030286	-0.00254	0.000573654	0.000596517	0.0002163	0.0012
		1610.12	-4.94311e-05	-0.000119355	0.00154	0.00118	-0.000440644	-0.00237	0.000421388	0.000230633	-6.13138e-05	0.000983808
		1610.75	0.000585128	5.05123e-05	0.00209	0.00106	-4.44625e-05	-0.00204	0.000669263	0.000311542	-0.0003129	0.000801052
		1611.38	0.000715103	-0.000440236	0.00215	0.000995851	-7.96843e-05	-0.00201	0.000531161	0.000150666	-0.000200941	0.000497028
		1612.02	0.00203	0.000297351	0.00225	0.00083742	-0.000106978	-0.00212	0.000385977	-1.17643e-05	-0.0002667	0.000278404
		1612.65	0.00276	0.000753217	0.00261	0.00111	0.000464196	-0.00172	0.000697592	-0.000280146	-0.000252	0.000103715
		1613.28	0.00357	0.00014085	0.00189	0.00114	0.000300245	-0.00116	0.000913598	-0.00048301	-0.0003213	-6.58624e-05
		1613.91	0.00397	0.000432136	0.00192	0.000973218	-0.000290425	-0.00128	0.000697592	-0.000671384	-0.0004893	-0.000140986
		1614.55	0.00381	0.000312696	0.00152	0.00177	-0.00044321	-0.00164	0.000959632	-0.000767986	-0.000651001	-0.0002135
		1615.18	0.00393	0.000582701	0.00144	0.00241	-0.000333972	-0.00156	0.00101	-0.000753496	-0.000693001	-0.00035014
		1615.81	0.00363	2.11082e-07	0.00132	0.00175	-0.000534121	-0.00201	0.00131	-0.000929794	-0.000856801	-0.000527772
		1616.44	0.00251	-0.000570991	0.000854412	0.00139	-0.00124	-0.00213	0.00104	-0.00124	-0.000974401	-0.000613172
		1617.08	0.00225	-0.00153	0.000728265	0.00116	-0.00114	-0.00205	0.000902975	-0.00135	-0.00106	-0.00077714
		1617.71	0.00138	-0.00181	0.00115	0.00117	-0.00116	-0.00254	0.000747167	-0.00153	-0.00107	-0.000671244
		1618.34	0.00111	-0.00145	0.00101	0.00187	-0.000659729	-0.00275	0.0011	-0.00148	-0.00101	-0.00052094
		1618.97	0.00109	-0.00226	0.00107	0.00236	-0.000840503	-0.00309	0.0012	-0.00147	-0.00103	-0.000408212
		1619.61	0.00124	-0.00167	0.00171	0.00284	-0.00078094	-0.003	0.00101	-0.00142	-0.000949201	-0.000314272
		1620.24	0.00185	-0.0019	0.00244	0.00299	-0.000322556	-0.00293	0.000718839	-0.00115	-0.000772801	-0.000172508
		1620.87	0.00193	-0.0014	0.00258	0.00346	-0.000103991	-0.00292	0.000902975	-0.00106	-0.0004998	0.00010325
		1621.5	0.00194	-0.00157	0.0023	0.0032	-7.95275e-06	-0.00274	0.000892351	-0.00095153	-0.0003507	0.000159276
		1622.13	0.00161	-0.00196	0.00288	0.00376	0.000222748	-0.00284	0.000938385	-0.000905644	-0.000190879	0.000274988
		1622.77	0.00168	-0.00154	0.00359	0.00408	0.000754467	-0.00226	0.00101	-0.000995001	0.0002457	0.000556808
		1623.4	0.00179	-0.00112	0.00416	0.00377	0.00111	-0.00231	0.000991501	-0.000685874	0.000508201	0.00066612
		1624.03	0.00258	-0.000394602	0.0046	0.00367	0.0019	-0.00212	0.00113	-0.000528896	0.000959701	0.000900116
		1624.66	0.0027	-0.000443193	0.00393	0.00363	0.00145	-0.0028	0.000832153	-0.000806627	0.000995401	0.000889868
		1625.29	0.00245	-0.00020021	0.00393	0.00413	0.00147	-0.00273	0.00106	-0.000816287	0.00112	0.00114
		1625.92	0.00253	-0.00102	0.00345	0.0046	0.00169	-0.00297	0.000796742	-0.00095153	0.000984901	0.00121
		1626.56	0.00288	-0.000254458	0.00391	0.00497	0.00195	-0.00317	0.000701133	-0.000816287	0.00106	0.00148
		1627.19	0.00278	-0.000209117	0.00354	0.0056	0.00183	-0.00364	0.00111	-0.000842853	0.00109	0.00179
		1627.82	0.00305	0.000519065	0.00417	0.00586	0.00165	-0.0036	0.0011	-0.000451614	0.000928201	0.00176
		1628.45	0.0029	0.00091009	0.00387	0.00593	0.00137	-0.00352	0.00092068	-0.000432294	0.000783301	0.00177
		1629.08	0.00216	0.00086987	0.00388	0.00622	0.000900066	-0.00368	0.000669263	-0.000627913	0.0003864	0.0017
		1629.71	0.0026	0.00108	0.0041	0.00646	0.000853739	-0.00439	0.000577195	-0.000495085	-7.72196e-06	0.00182
		1630.34	0.0027	0.00197	0.00399	0.00676	0.000959629	-0.00452	0.000768414	-0.000632743	-7.14687e-05	0.00192
		1630.97	0.0028	0.00192	0.00359	0.00699	0.00108	-0.00429	0.000800283	-0.000753496	-0.000174595	0.00177
		1631.61	0.00374	0.00255	0.00357	0.00695	0.000681668	-0.00339	0.00075779	-0.000734175	-6.84733e-05	0.00175
		1632.24	0.00387	0.00317	0.00309	0.00688	0.0014	-0.00268	0.000353219	-0.000804212	-0.000140936	0.00175
		1632.87	0.0046	0.00328	0.00273	0.00689	0.00167	-0.00204	0.000290326	-0.000661724	1.9869e-05	0.00176
		1633.5	0.00441	0.00373	0.00205	0.00763	0.00156	-0.00138	0.000281808	-0.00095636	0.0002184	0.0018
		1634.13	0.00402	0.00402	0.00189	0.00768	0.00191	-0.00097566	0.000548867	-0.000796967	0.000315	0.00161
		1634.76	0.00415	0.00404	0.00237	0.00797	0.00237	-0.000878094	0.000552408	-0.000557877	0.000525001	0.00167
		1635.39	0.00491	0.00442	0.00261	0.00824	0.00226	-0.000595666	0.000396601	-0.000398483	0.000844201	0.00161
		1636.02	0.00445	0.00427	0.00276	0.00831	0.00261	-0.000600801	0.000254447	-0.000326032	0.000791701	0.00157
		1636.65	0.00516	0.00483	0.00364	0.0092	0.00343	0.000252959	0.000718839	-0.000181465	0.000867301	0.00152
		1637.28	0.00445	0.0037	0.00349	0.00924	0.00313	-0.000128998	0.00042847	-0.000560292	0.000886201	0.00153
		1637.91	0.00488	0.00409	0.0042	0.00942	0.00398	0.00038146	0.000995042	-0.000338107	0.00128	0.00178
		1638.54	0.00534	0.00375	0.00484	0.0095	0.00482	-0.00020833	0.00116	-0.000342937	0.00123	0.00185
		1639.17	0.00601	0.00425	0.00566	0.00985	0.00492	0.000157953	0.00172	-4.27336e-05	0.00147	0.00201
		1639.8	0.00574	0.00477	0.00592	0.00994	0.00494	0.000477391	0.00172	8.33994e-05	0.00163	0.00216
		1640.43	0.00561	0.00544	0.00633	0.01003	0.00451	0.00109	0.00144	0.000294636	0.00151	0.00215
		1641.06	0.00502	0.00566	0.00622	0.00968	0.00425	0.000924309	0.00157	0.000231559	0.00134	0.00223
		1641.69	0.00521	0.00569	0.00604	0.0093	0.00394	0.000662422	0.0016	9.00505e-05	0.00109	0.00249
		1642.32	0.00639	0.00559	0.00568	0.00944	0.00378	0.000496579	0.00155	4.15775e-05	0.00129	0.00253
		1642.95	0.00685	0.00576	0.00563	0.00928	0.00377	0.000729177	0.00168	-0.000318787	0.00154	0.00271
		1643.58	0.00741	0.00545	0.00508	0.00903	0.00335	0.000790798	0.00136	-0.000140154	0.00173	0.0026
		1644.21	0.0072	0.00576	0.00456	0.0088	0.00298	0.0012	0.0013	-0.000102201	0.00164	0.00262
		1644.84	0.00714	0.00551	0.00466	0.0093	0.00319	0.00157	0.00108	-0.000163269	0.00183	0.00274
		1645.47	0.00717	0.00528	0.00435	0.00967	0.00261	0.0013	0.00109	-4.96411e-05	0.00205	0.00275
		1646.1	0.00748	0.00543	0.00499	0.0106	0.00255	0.00158	0.00136	-6.19572e-05	0.00218	0.00263
		1646.73	0.0075	0.00505	0.00529	0.01059	0.00252	0.0013	0.00147	0.000316372	0.0021	0.00266
		1647.36	0.00794	0.00398	0.00563	0.01047	0.00253	0.00112	0.000881728	0.000228191	0.00202	0.00253
		1647.99	0.00795	0.0037	0.00569	0.01105	0.0024	0.00106	0.00092068	-4.67858e-05	0.00189	0.00256
		1648.62	0.00679	0.00273	0.00653	0.01137	0.00278	0.000847284	0.00123	-0.000131531	0.00178	0.00251
		1649.25	0.00683	0.00305	0.00725	0.01139	0.00279	0.000903769	0.00138	-0.000104781	0.00171	0.0024
		1649.88	0.00687	0.0025	0.00732	0.0111	0.003	0.000491081	0.00129	-0.000194352	0.00172	0.00235
		1650.51	0.00672	0.00255	0.00706	0.01076	0.00303	0.000801068	0.00131	-5.94936e-05	0.00162	0.00231
		1651.14	0.00751	0.00309	0.00734	0.01093	0.00369	0.000713772	0.00115	6.32837e-05	0.00143	0.00236
		1651.77	0.00697	0.00291	0.00694	0.01137	0.00386	0.00137	0.000853399	0.000268071	0.00145	0.00249
		1652.4	0.00599	0.00263	0.00673	0.0106	0.00379	0.00174	0.000456799	0	0.00141	0.00251
		1653.03	0.00566	0.00276	0.00689	0.01061	0.00357	0.00151	0.000424929	0.000205324	0.00116	0.00275
		1653.65	0.00584	0.00298	0.00651	0.01043	0.0037	0.00158	0.000273649	0.000313957	0.00108	0.00287
		1654.28	0.0064	0.00322	0.0063	0.01022	0.00361	0.00155	0.000340729	0.000434709	0.00124	0.0031
		1654.91	0.00643	0.00371	0.00591	0.00986	0.00365	0.00159	0.000467422	0.000340522	0.00134	0.00305
		1655.54	0.00618	0.00394	0.00564	0.00956	0.00392	0.00174	0.000417847	0.000376748	0.00127	0.00339
		1656.17	0.00617	0.00434	0.00484	0.0091	0.00336	0.00186	0.000252483	0.00071727	0.00114	0.00335
		1656.8	0.00511	0.00405	0.00458	0.00867	0.00302	0.0019	0.000298921	0.000582027	0.0012	0.00321
		1657.43	0.00471	0.00422	0.00431	0.00881	0.00282	0.00158	0.000208788	0.000540971	0.00139	0.00324
		1658.06	0.00467	0.00442	0.0041	0.00856	0.0031	0.000780528	0.000261705	0.000710025	0.00137	0.00319
		1658.68	0.00402	0.0046	0.00451	0.00853	0.00315	0.000770258	0.000594901	0.000639988	0.00122	0.00303
		1659.31	0.00359	0.00442	0.00418	0.00837	0.00316	0.00104	0.000694051	0.00048784	0.00139	0.00317
		1659.94	0.00292	0.00293	0.00403	0.00808	0.00279	0.000713772	0.000651558	0.000208281	0.00131	0.00309
		1660.57	0.00272	0.00324	0.00393	0.00838	0.0028	0.000167154	0.00106	0.000444369	0.00118	0.00321
		1661.2	0.0028	0.00339	0.00415	0.00926	0.00302	0.000353613	0.00107	0.000625498	0.00137	0.00328
		1661.82	0.00381	0.00305	0.00397	0.01015	0.00327	0.000102258	0.000860482	0.000813872	0.0012	0.00336
		1662.45	0.00409	0.00236	0.00318	0.00971	0.00321	-0.000131793	0.000775496	0.000748666	0.00123	0.00325
		1663.08	0.00503	0.00226	0.00266	0.01019	0.00335	0.000418545	0.000577195	0.000934625	0.00128	0.00312
		1663.71	0.00553	0.0019	0.00261	0.01019	0.00347	0.000439453	0.00035233	0.000987756	0.00126	0.00326
		1664.34	0.00499	0.00103	0.00233	0.01032	0.00356	0.00051864	0.000340779	0.000949115	0.00119	0.0035
		1664.96	0.00487	0.00118	0.00241	0.01003	0.00324	0.000534045	9.94288e-05	0.000780061	0.00106	0.00344
		1665.59	0.00487	0.0018	0.00261	0.00999	0.00295	0.000616206	0	0.000990171	0.000928201	0.00367
		1666.22	0.00581	0.00206	0.00275	0.00956	0.00314	0.00128	0.000156339	0.00109	0.000911401	0.00385
		1666.85	0.00556	0.00245	0.00249	0.00934	0.00299	0.000924309	0.000324328	0.00119	0.000718201	0.00399
		1667.47	0.00452	0.00174	0.0014	0.00856	0.00269	0.000816473	2.07363e-05	0.00107	0.0004662	0.00404
		1668.1	0.0045	0.000831573	0.000871331	0.00871	0.00193	0.000350284	-0.000130601	0.00114	0.0003087	0.00396
		1668.73	0.00356	0	0.000101544	0.00805	0.00136	-2.36519e-05	-0.000276591	0.00109	0.000171732	0.00374
		1669.36	0.00205	-0.000188096	7.51419e-05	0.00773	0.00118	-0.000616206	-0.000312562	0.00103	6.05206e-05	0.0037
		1669.98	0.00148	7.34238e-05	-7.55115e-05	0.00706	0.000807412	-0.000980795	-0.000442635	0.000842853	-9.27941e-06	0.0037
		1670.61	0.00131	0.000897294	0.000409046	0.00694	0.00109	-0.000970525	-0.000269967	0.00116	0	0.00352
		1671.24	4.54182e-05	0.00072057	0.000215269	0.0066	0.00033169	-0.000415458	-0.00019167	0.00109	-3.03688e-06	0.00313
		1671.87	-0.000172904	0.00060364	0.000260585	0.00731	0	0.000246016	4.3108e-05	0.000953945	0.000188491	0.00312
		1672.49	0.000165271	0.000366385	0.000217208	0.00783	-0.00018562	0.00043432	2.59077e-05	0.00109	0.0001531	0.00292
		1673.12	0	0.000897132	0.0001475	0.00862	0.000111602	0.000447372	-6.92181e-05	0.00127	0.0002184	0.00257
		1673.75	0.00049285	0.000694654	0	0.00935	7.01727e-05	0.000631611	-0.000357649	0.0009467	0.000516601	0.00234
		1674.37	0.000757145	2.97123e-05	0.000274437	0.00905	-0.000294397	0.00052891	-0.000264999	0.000862173	0.0004179	0.00214
		1675	0.000776249	0.000265221	0.000103652	0.00831	-0.000688286	0.000652152	-0.000168061	0.000772816	0.000676201	0.00189
		1675.63	0.00183	0.000632002	0.000468641	0.00852	-0.000415606	0.000867824	-0.000233929	0.000987756	0.000764401	0.00188
		1676.25	0.0018	0.000846069	0.000100665	0.00803	-0.000386298	0.00118	-1.96027e-05	0.000917719	0.000863101	0.00191
		1676.88	0.00205	0.0013	0.000373051	0.00806	-0.000375343	0.00143	0.000230455	0.000854928	0.000821101	0.00195
		1677.51	0.00232	0.00184	2.45524e-05	0.00752	-0.000681668	0.00131	-0.000121943	0.000910474	0.000789601	0.00178
		1678.13	0.00192	0.00205	-0.000130021	0.00649	-0.000933157	0.00138	-0.000204325	0.000944285	0.000879901	0.00205
		1678.76	0.00261	0.00186	-0.000181516	0.00607	-4.23187e-05	0.00133	-0.000403683	0.00111	0.000823201	0.00222
		1679.39	0.00151	0.00163	-0.00115	0.00598	0.000208248	0.000500067	-0.000924221	0.00115	0.000842101	0.00223
		1680.01	0.00122	0.00062575	-0.00217	0.00536	-1.44905e-05	-0.00011055	-0.00125	0.00118	0.00104	0.00237
		1680.64	0.00031261	0.000405774	-0.00252	0.00459	0.000136786	-0.0009962	-0.00137	0.00103	0.000812701	0.00242
		1681.27	-0.0012	-4.75e-05	-0.0031	0.00349	0.000381279	-0.00127	-0.00157	0.00097568	0.000554401	0.00263
		1681.89	-0.00218	2.30141e-05	-0.00332	0.00277	0.00070814	-0.00156	-0.00183	0.00094187	0.000180317	0.00284
		1682.52	-0.00257	-0.00024541	-0.00448	0.00211	0.000179598	-0.00223	-0.00217	0.000630328	0.00015297	0.00264
		1683.14	-0.00315	-0.000164571	-0.00424	0.00189	-0.000162587	-0.00253	-0.00232	0.000746251	8.12697e-05	0.00231
		1683.77	-0.00385	-0.000513196	-0.00424	0.00158	-0.000200341	-0.00268	-0.0026	0.000615838	-0.000120882	0.00208
		1684.4	-0.00424	-0.00119	-0.00437	0.00164	8.80338e-05	-0.00297	-0.0027	0.000388823	-0.000206946	0.00192
		1685.02	-0.00415	-0.00169	-0.00473	0.000392589	7.08815e-05	-0.00313	-0.00292	0.000106568	-0.0002625	0.00159
		1685.65	-0.00464	-0.00254	-0.00502	0	-0.000260785	-0.0035	-0.00279	8.54597e-05	-0.000518701	0.00135
		1686.27	-0.00467	-0.00304	-0.00462	-0.000350687	-0.000431207	-0.00359	-0.00271	-9.45531e-05	-0.0003801	0.0013
		1686.9	-0.00448	-0.00344	-0.0038	-0.000441633	-0.000900066	-0.00323	-0.00248	-0.000110007	-0.0004389	0.00119
		1687.53	-0.0043	-0.00382	-0.00432	-0.000852508	-0.00123	-0.00334	-0.00235	-0.000127856	-0.000646801	0.00108
		1688.15	-0.00362	-0.00318	-0.00395	-0.000579912	-0.000959629	-0.00345	-0.00205	-9.24658e-05	-0.000728701	0.00095648
		1688.78	-0.00344	-0.00352	-0.00423	-0.000289643	-0.00126	-0.00329	-0.00162	-0.000388823	-0.000550201	0.0007259
		1689.4	-0.00363	-0.00376	-0.00461	-0.000379604	-0.00174	-0.00314	-0.00185	-0.000507161	-0.000575401	0.00075152
		1690.03	-0.00384	-0.00455	-0.00537	-0.000462758	-0.00215	-0.00328	-0.00245	-0.000367088	-0.000581701	0.000797636
		1690.65	-0.00338	-0.00414	-0.00562	-0.000497313	-0.00253	-0.00341	-0.00291	-0.000313957	-0.000175184	0.000992348
		1691.28	-0.00326	-0.00482	-0.00617	-0.000213925	-0.0031	-0.00356	-0.00317	-0.000170804	-0.000173015	0.00108
		1691.9	-0.00349	-0.00503	-0.00657	-0.000210033	-0.00355	-0.00405	-0.00344	-7.44089e-05	1.91386e-05	0.00109
		1692.53	-0.00306	-0.00483	-0.00627	-0.000483175	-0.00402	-0.00388	-0.00319	6.43085e-05	-1.11047e-05	0.00119
		1693.15	-0.00391	-0.00504	-0.00656	-0.00121	-0.00463	-0.00443	-0.00337	3.30265e-05	-0.0003654	0.00127
		1693.78	-0.00416	-0.00513	-0.00623	-0.000761977	-0.00495	-0.00423	-0.00344	0.000103794	-0.0004578	0.00142
		1694.4	-0.00422	-0.00522	-0.00677	-0.000935496	-0.00545	-0.00402	-0.00351	4.17077e-05	-0.0002919	0.0016
		1695.03	-0.00423	-0.00528	-0.00736	-0.000950585	-0.00584	-0.00428	-0.0033	-0.000147012	-0.0002331	0.00172
		1695.65	-0.00469	-0.00528	-0.00676	-0.00168	-0.00623	-0.00427	-0.00338	-8.76243e-05	-0.0003969	0.00161
		1696.28	-0.00458	-0.0055	-0.00725	-0.0021	-0.00621	-0.00433	-0.00326	-0.000115092	-0.000625801	0.00169
		1696.9	-0.00498	-0.00591	-0.00755	-0.00278	-0.006	-0.00408	-0.00315	-0.000123	-0.000732901	0.00149
		1697.53	-0.00503	-0.00639	-0.00794	-0.00377	-0.00619	-0.00408	-0.00285	-0.000275316	-0.00108	0.00146
		1698.15	-0.00497	-0.00638	-0.00776	-0.00387	-0.00641	-0.00418	-0.00256	-0.000136566	-0.00122	0.00158
		1698.78	-0.00568	-0.00672	-0.00752	-0.00433	-0.00694	-0.00427	-0.00235	-0.000292221	-0.00121	0.00139
		1699.4	-0.00594	-0.0069	-0.0077	-0.00452	-0.00703	-0.0044	-0.00228	-0.000272901	-0.00133	0.00116
		1700.03	-0.00604	-0.00614	-0.00762	-0.00498	-0.00691	-0.00421	-0.00216	-0.000263241	-0.00161	0.00101
		1700.65	-0.0063	-0.00581	-0.00737	-0.00459	-0.00649	-0.00422	-0.00195	-0.000511991	-0.0016	0.000951356
		1701.28	-0.0069	-0.0064	-0.00822	-0.00425	-0.00665	-0.00431	-0.00196	-0.000601348	-0.00166	0.000864248
		1701.9	-0.00775	-0.0062	-0.00853	-0.00415	-0.00634	-0.00414	-0.00227	-0.000495085	-0.00164	0.00101
		1702.52	-0.00821	-0.00628	-0.00832	-0.00425	-0.00636	-0.00468	-0.00227	-0.000485425	-0.00161	0.000886452
		1703.15	-0.0075	-0.00571	-0.00762	-0.00358	-0.00628	-0.0047	-0.0021	-0.000383993	-0.00135	0.000818132
		1703.77	-0.00807	-0.00583	-0.0074	-0.00346	-0.00662	-0.00481	-0.002	-0.000192692	-0.00143	0.000843752
		1704.39	-0.00797	-0.00575	-0.00667	-0.00347	-0.0061	-0.00482	-0.00204	8.14449e-07	-0.00156	0.000567056
		1705.02	-0.00883	-0.00607	-0.00671	-0.00435	-0.00619	-0.00497	-0.00212	-7.40691e-05	-0.00188	0.00046116
		1705.64	-0.00903	-0.0069	-0.00673	-0.00432	-0.0067	-0.00518	-0.00232	-0.000151986	-0.00193	0.000488488
		1706.27	-0.00878	-0.00714	-0.00658	-0.00433	-0.00632	-0.00505	-0.00247	-0.000255995	-0.00195	0.000312564
		1706.89	-0.00904	-0.00745	-0.00761	-0.00493	-0.00666	-0.00493	-0.00242	-0.00046369	-0.00201	0.000339892
		1707.52	-0.0096	-0.00809	-0.00794	-0.00469	-0.00653	-0.00524	-0.00274	-0.000632743	-0.00239	5.58417e-05
		1708.14	-0.00958	-0.00836	-0.00764	-0.00442	-0.00675	-0.00577	-0.00308	-0.00069795	-0.00247	-2.79152e-05
		1708.76	-0.01002	-0.00928	-0.00794	-0.00447	-0.00709	-0.0061	-0.00315	-0.000823532	-0.0024	-0.000225456
		1709.38	-0.01102	-0.00996	-0.00866	-0.00486	-0.00762	-0.00625	-0.0034	-0.000792137	-0.00245	-0.000456036
		1710.01	-0.01056	-0.01004	-0.00882	-0.0053	-0.00772	-0.0064	-0.00331	-0.000852513	-0.00247	-0.00031598
		1710.63	-0.01162	-0.01064	-0.00892	-0.00599	-0.00874	-0.00658	-0.00353	-0.00104	-0.0024	-0.000232288
		1711.26	-0.01202	-0.01062	-0.00894	-0.00576	-0.00909	-0.00635	-0.00335	-0.00104	-0.00221	-0.000360388
		1711.88	-0.01241	-0.01066	-0.00869	-0.00632	-0.00932	-0.00642	-0.00347	-0.00097568	-0.00216	-0.000218624
		1712.5	-0.01264	-0.01006	-0.00854	-0.00634	-0.00968	-0.006	-0.00358	-0.0013	-0.0023	-0.000175924
		1713.13	-0.01267	-0.01013	-0.00923	-0.00616	-0.00944	-0.00571	-0.00339	-0.00151	-0.00202	-1.0781e-06
		1713.75	-0.01271	-0.00983	-0.00944	-0.00617	-0.00942	-0.00541	-0.00312	-0.00129	-0.0018	0
		1714.37	-0.01232	-0.00901	-0.00834	-0.00607	-0.00907	-0.00545	-0.00302	-0.00144	-0.00153	0.000106825
		1714.99	-0.01195	-0.00914	-0.00815	-0.00659	-0.00938	-0.00555	-0.00288	-0.00156	-0.00172	8.14363e-05
		1715.62	-0.01066	-0.0088	-0.0081	-0.00597	-0.00855	-0.00526	-0.00295	-0.00124	-0.00148	0.000182756
		1716.24	-0.01069	-0.00801	-0.00824	-0.00613	-0.00802	-0.00509	-0.00315	-0.000944285	-0.00126	0.000348432
		1716.86	-0.01063	-0.00775	-0.00832	-0.00644	-0.00771	-0.00466	-0.00313	-0.000811457	-0.0012	0.000312564
		1717.49	-0.01074	-0.00758	-0.00897	-0.00701	-0.00794	-0.00455	-0.00353	-0.00095153	-0.00123	0.000120795
		1718.11	-0.00967	-0.00741	-0.00892	-0.0066	-0.00813	-0.0045	-0.0037	-0.000611008	-0.00113	0.000129897
		1718.73	-0.00878	-0.00645	-0.00908	-0.00659	-0.00687	-0.00451	-0.00393	-0.000673799	-0.00118	-7.36638e-05
		1719.35	-0.00932	-0.00665	-0.00885	-0.00679	-0.00699	-0.00435	-0.00385	-0.00070278	-0.00133	-0.000249368
		1719.98	-0.00915	-0.00721	-0.00914	-0.00645	-0.00701	-0.00496	-0.00411	-0.00069795	-0.00142	-0.000592676
		1720.6	-0.00886	-0.00629	-0.00869	-0.00618	-0.00653	-0.0051	-0.00381	-0.000695535	-0.00131	-0.000857416
		1721.22	-0.00983	-0.00689	-0.00928	-0.00677	-0.00715	-0.00612	-0.00397	-0.00095636	-0.00167	-0.00132
		1721.84	-0.01021	-0.0067	-0.00979	-0.00749	-0.00754	-0.0061	-0.00403	-0.000833192	-0.00192	-0.00143
		1722.47	-0.00998	-0.00613	-0.00957	-0.00763	-0.00702	-0.0061	-0.00383	-0.000825947	-0.00235	-0.00156
		1723.09	-0.01143	-0.00768	-0.01015	-0.00858	-0.00784	-0.00648	-0.00416	-0.00114	-0.00297	-0.00192
		1723.71	-0.01132	-0.00742	-0.00989	-0.00876	-0.00831	-0.00688	-0.00418	-0.00118	-0.00322	-0.00215
		1724.33	-0.01139	-0.00802	-0.0098	-0.00965	-0.00898	-0.00714	-0.00419	-0.00117	-0.00365	-0.00227
		1724.95	-0.01173	-0.00854	-0.0101	-0.00947	-0.00928	-0.00711	-0.00436	-0.00135	-0.00399	-0.00254
		1725.58	-0.01091	-0.00853	-0.00943	-0.00906	-0.00911	-0.00698	-0.00422	-0.00114	-0.00371	-0.00239
		1726.2	-0.01106	-0.00806	-0.0092	-0.0087	-0.00975	-0.00715	-0.00407	-0.000869418	-0.00382	-0.00247
		1726.82	-0.01074	-0.00775	-0.00826	-0.00837	-0.00978	-0.00755	-0.00382	-0.000838023	-0.00395	-0.00213
		1727.44	-0.01045	-0.00733	-0.00862	-0.00814	-0.00997	-0.00719	-0.00361	-0.0007221	-0.00374	-0.00184
		1728.06	-0.00959	-0.00704	-0.00851	-0.00711	-0.00876	-0.00689	-0.00337	-0.000304296	-0.00322	-0.00157
		1728.69	-0.00982	-0.00647	-0.00804	-0.00659	-0.00833	-0.00626	-0.0029	0	-0.00295	-0.00108
		1729.31	-0.00927	-0.00669	-0.00815	-0.00609	-0.00876	-0.00555	-0.00272	5.24665e-05	-0.00257	-0.0008113
		1729.93	-0.00915	-0.00641	-0.00772	-0.00554	-0.00858	-0.00501	-0.00271	0.000212232	-0.00232	-0.000602924
		1730.55	-0.00813	-0.00643	-0.00776	-0.00498	-0.00766	-0.00442	-0.00229	0.000441954	-0.00199	-6.19444e-05
		1731.17	-0.00793	-0.00607	-0.00692	-0.00478	-0.00655	-0.0036	-0.0021	0.000289806	-0.00138	7.93704e-05
		1731.79	-0.00744	-0.00617	-0.00667	-0.00466	-0.00673	-0.00319	-0.00193	0.000323617	-0.00115	0.000135812
		1732.41	-0.00693	-0.00528	-0.00663	-0.00389	-0.00635	-0.00325	-0.00157	0.000536141	-0.000743401	0.0002135
		1733.04	-0.0068	-0.00369	-0.00555	-0.0039	-0.00555	-0.00277	-0.0013	0.000540971	-0.0004053	0.000312564
		1733.66	-0.00618	-0.00383	-0.00557	-0.00407	-0.00547	-0.00281	-0.00137	0.000536141	-0.000512401	0.000524356
		1734.28	-0.00595	-0.00335	-0.00567	-0.00452	-0.00485	-0.00187	-0.00125	0.000751081	-0.0003108	0.000705404
		1734.9	-0.00589	-0.0033	-0.00568	-0.00507	-0.00409	-0.00164	-0.00127	0.00073659	-0.0003801	0.000590968
		1735.52	-0.00595	-0.00379	-0.00572	-0.00559	-0.00408	-0.00132	-0.00164	0.000586857	-0.0004977	0.000423584
		1736.14	-0.0055	-0.00244	-0.00539	-0.00572	-0.00412	-0.00153	-0.0017	0.000618253	-0.0003276	0.000353556
		1736.76	-0.00605	-0.00223	-0.0056	-0.00552	-0.00364	-0.00101	-0.00156	0.000804212	-0.0003255	0.000420168
		1737.38	-0.00689	-0.00242	-0.00568	-0.00582	-0.0039	-0.00115	-0.00197	0.000830777	-0.00042	0.000172508
		1738	-0.00704	-0.00189	-0.00522	-0.00516	-0.00369	-0.00103	-0.00172	0.000828362	-0.000194932	0.000136885
		1738.62	-0.0075	-0.00116	-0.00548	-0.00483	-0.00389	-0.00138	-0.00148	0.000678629	-0.000606901	-0.000124433
		1739.25	-0.00772	-0.00176	-0.00509	-0.00497	-0.00437	-0.0017	-0.00143	0.000499915	-0.000716101	-0.000194712
		1739.87	-0.00765	-0.00213	-0.0052	-0.00419	-0.00406	-0.00185	-0.00159	0.00047818	-0.000529201	-0.000249368
		1740.49	-0.00728	-0.0028	-0.00475	-0.00373	-0.0037	-0.00201	-0.00131	0.000579612	-0.000653101	-0.0002562
		1741.11	-0.00726	-0.00326	-0.00445	-0.00355	-0.00418	-0.00225	-0.000966714	0.000396068	-0.000619501	-0.000201544
		1741.73	-0.00689	-0.00312	-0.00437	-0.00316	-0.00451	-0.00214	-0.00109	0.000246335	-0.000659401	-0.000141009
		1742.35	-0.0066	-0.00292	-0.00397	-0.00339	-0.00404	-0.00206	-0.000864023	4.6212e-05	-0.000798001	-0.000302316
		1742.97	-0.00552	-0.00314	-0.00398	-0.00284	-0.00418	-0.00169	-0.000485127	-0.000117882	-0.000789601	-0.000285236
		1743.59	-0.00577	-0.00272	-0.00311	-0.00285	-0.0045	-0.00229	-0.000495751	-0.000350182	-0.000573301	-0.000225456
		1744.21	-0.00533	-0.00231	-0.00307	-0.00249	-0.00488	-0.00297	-0.000626771	-0.000287391	-0.000678301	-0.000278404
		1744.83	-0.00503	-0.0019	-0.00267	-0.00244	-0.00454	-0.00284	-0.000357649	-0.000161567	-0.000579601	-5.52495e-05
		1745.45	-0.00433	-0.00076526	-0.00165	-0.00227	-0.00408	-0.00278	-0.000336828	-0.000138375	-0.000602701	0.000244244
		1746.07	-0.0034	-0.00087096	-0.0016	-0.0021	-0.00381	-0.00295	-0.000350099	-0.000160177	-0.000592201	0.000339892
		1746.69	-0.00278	-0.000337124	-0.000989764	-0.00226	-0.00283	-0.00246	-8.62893e-05	-0.000125674	-0.0004011	0.000534604
		1747.31	-0.00236	0.00021506	-0.00076559	-0.0023	-0.00208	-0.00231	8.05683e-05	9.70626e-05	-0.0004767	0.000635376
		1747.93	-0.00238	0.000282238	-0.000480634	-0.00183	-0.00191	-0.00191	-9.83063e-05	9.57338e-05	-0.0003843	0.000626836
		1748.55	-0.00181	0.000846671	-0.000722355	-0.00183	-0.00122	-0.00174	2.80581e-05	0.000338107	-0.000119073	0.000698572
		1749.17	-0.00232	0.000163278	-0.00132	-0.00217	-0.000939775	-0.0012	0.000133444	0.000367088	-0.000201447	0.000650748
		1749.79	-0.00134	0.000238272	-0.000947466	-0.00227	-0.000567298	-0.000682962	4.09079e-06	0.000451614	-0.0002646	0.00040138
		1750.41	-0.00127	0.000440501	-0.00103	-0.00161	-0.000146038	-0.000411857	0.000225886	0.000485425	-0.0002814	0.000522648
		1751.03	-0.000610346	0.000909037	-0.000508443	-0.00152	3.25148e-07	-0.000304679	0.000187349	0.000611008	-0.0004452	0.000543144
		1751.65	-0.000727108	0.000215719	-0.000176767	-0.00118	-0.000228805	6.06542e-06	0	0.00104	-5.36112e-05	0.00037576
		1752.27	-0.00038748	0	0	-0.00112	-0.000126659	-0.000152399	-7.55591e-05	0.0011	0	0.000280112
		1752.88	-0.000229421	-1.62222e-05	0.000467372	-0.00114	-0.000642609	1.35631e-05	0.000280535	0.000992586	5.45608e-05	4.65519e-06
		1753.51	0.000672572	-0.000112658	0.000763341	-0.00158	-0.000754467	-1.33261e-05	0.000463881	0.000980511	-1.47622e-05	-1.33037e-05
		1754.12	0.00124	0.000321641	0.000520394	-0.00252	-0.000405315	0.000501322	0.000342748	0.000995001	-0.000200833	-0.000216916
		1754.74	0.0012	-0.000158932	0.000622227	-0.0029	-0.000966248	0.000465541	0.000552408	0.000700365	-4.15015e-05	-0.000553392
		1755.36	0.000958728	0.000482414	0.00113	-0.00287	-0.00126	0.000585396	0.000849858	0.000818702	0.000140444	-0.000447496
		1755.98	-0.000226203	0.000726215	0.00119	-0.00346	-0.00128	-0.000332118	0.000552408	0.00070278	0.0002625	-0.000338184
		1756.6	0	0.00104	0.000758395	-0.00372	-0.00161	-0.000688097	0.000208751	0.000799382	0.0003528	-0.000309148
		1757.22	7.865e-05	0.0017	0.000947466	-0.00429	-0.00153	-0.000337789	0.000414306	0.000813872	0.000548101	-4.56337e-05
		1757.84	0.000375176	0.00312	0.00108	-0.00388	-0.00167	-0.00038313	0.000520538	0.000883909	0.000646801	8.00003e-05
		1758.46	2.4668e-05	0.00302	0.00123	-0.00415	-0.00167	-0.000626476	0.000488669	0.00096602	0.000741301	-3.36076e-05
		1759.08	0.000390534	0.00368	0.000972845	-0.00376	-0.00171	-8.24992e-05	0.000754249	0.000990171	0.000781201	-5.87875e-05
		1759.69	0.000347087	0.0038	0.000631811	-0.00306	-0.00146	5.84821e-05	0.00098796	0.00108	0.000739201	-2.24612e-05
		1760.31	-0.000251102	0.00356	0.000491076	-0.00281	-0.00133	4.93784e-05	0.000825071	0.000920134	0.000833701	-0.000228872
		1760.93	0.000719427	0.00433	-0.00032571	-0.00237	-0.000524543	-2.60442e-05	0.000846317	0.00070278	0.000806401	-0.000285236
		1761.55	0.000703671	0.00432	-0.000676883	-0.00198	-0.000488814	2.2398e-05	0.000832153	0.00073176	0.000732901	-0.00049532
		1762.17	0.00106	0.00478	-0.00109	-0.00111	-0.000285211	0.000400545	0.000980878	0.000772816	0.000816901	-0.000642208
		1762.79	0.00084347	0.00465	-0.00161	-0.000593664	0	0.000242325	0.00117	0.000719685	0.000676201	-0.000681492
		1763.41	0.00106	0.00426	-0.00175	-0.000125998	0.000355982	0.000124852	0.00122	0.000519236	0.000701401	-0.000925736
		1764.02	0.00103	0.00336	-0.00218	0.00094304	0.000640461	-9.09685e-05	0.00119	0.000410559	0.000806401	-0.00112
		1764.64	0.00106	0.00273	-0.00229	0.000602098	0.0004272	-0.00124	0.00109	-8.36607e-05	0.0004326	-0.00124
		1765.26	0.00135	0.00275	-0.00139	0.00103	0.000688286	-0.00145	0.0012	-0.000147618	0.0004095	-0.00118
		1765.88	0.00227	0.00297	-0.00106	0.00111	0.0013	-0.0016	0.00127	-0.00018559	0.0003003	-0.00108
		1766.5	0.00214	0.00263	-0.000810408	0.00105	0.0016	-0.00148	0.00118	-0.000338107	0.000121102	-0.00122
		1767.12	0.00108	0.00194	-0.000526203	0.00107	0.0013	-0.00176	0.000998584	-0.000533726	-6.32617e-06	-0.00136
		1767.73	0.000940616	0.00228	0.000298309	0.00103	0.00209	-0.00152	0.00116	-0.000391238	-0.000165079	-0.0011
		1768.35	0.000108259	0.00166	6.24663e-05	0.000115353	0.00181	-0.00179	0.000860482	-0.000277731	-0.0002436	-0.0011
		1768.97	0.00032883	0.00203	0.000163267	2.05812e-05	0.00171	-0.00187	0.00101	-1.49876e-06	-0.000186206	-0.00107
		1769.59	-0.000124331	0.00207	-0.000242563	-0.000737772	0.0012	-0.00163	0.000881728	0.000318787	-0.0002163	-0.000953064
		1770.2	6.23766e-05	0.00273	-1.07485e-06	-0.000218123	0.00138	-0.0011	0.00113	0.000618253	-0.0003507	-0.000865956
		1770.82	-0.000788211	0.00295	0.000197139	0	0.00128	-0.000934579	0.00113	0.000900814	-0.0003213	-0.00101
		1771.44	0.000188005	0.0034	0.000258395	0.000576872	0.000807412	-0.000117534	0.00119	0.000934625	-0.0003402	-0.000997472
		1772.06	0.000539923	0.00363	0.000601023	0.000777065	0.00135	0.000416651	0.00127	0.00118	-0.0003171	-0.000918904
		1772.67	0.000464109	0.00395	0.000427669	0.000450861	0.00165	0.000464647	0.00069051	0.00138	-0.0002499	-0.00094794
		1773.29	0.000944482	0.00413	0.000443561	0.000696769	0.00145	0.000883229	0.000683428	0.00145	5.29201e-05	-0.000854
		1773.91	0.0014	0.00407	0.000913628	0.00108	0.00122	0.00139	0.000786119	0.00181	0.0003948	-0.000635376
		1774.53	0.00207	0.00511	0.00105	0.00146	0.00125	0.00225	0.000991501	0.00167	0.000546001	-0.00058926
		1775.14	0.00259	0.00545	0.00135	0.0014	0.00152	0.00256	0.00124	0.00162	0.000693001	-0.000233996
		1775.76	0.00277	0.00457	0.000972845	0.00146	0.00132	0.00228	0.00119	0.00129	0.000850501	-9.61746e-05
		1776.38	0.00305	0.00454	0.00153	0.00207	0.00199	0.00216	0.00134	0.00125	0.00102	0.0002135
		1776.99	0.00291	0.00472	0.0017	0.00151	0.00175	0.00142	0.00126	0.000990171	0.00111	0.000338184
		1777.61	0.00364	0.00493	0.00239	0.00219	0.00228	0.00195	0.00152	0.00109	0.00136	0.00057218
		1778.23	0.0034	0.00483	0.00227	0.00265	0.00253	0.00158	0.00169	0.000818702	0.00142	0.00053802
		1778.85	0.00299	0.00386	0.00239	0.00268	0.00216	0.00157	0.00203	0.000746251	0.00125	0.000413336
		1779.46	0.00245	0.00325	0.00221	0.00251	0.00183	0.00132	0.00207	0.000509576	0.00128	0.000286944
		1780.08	0.00209	0.00297	0.0023	0.00248	0.00211	0.00121	0.00246	0.000340522	0.00138	0.000295484
		1780.69	0.00144	0.00286	0.00189	0.00184	0.00132	0.000749718	0.00252	0.000526481	0.00153	0.000163837
		1781.31	0.00134	0.00296	0.00203	0.00186	0.00108	0.000498222	0.00262	0.000625498	0.00151	0.000111475
		1781.93	0.000949417	0.00305	0.00167	0.00135	0.00046848	0.000156517	0.00258	0.000514406	0.00142	4.42929e-05
		1782.55	0.000847272	0.00344	0.00256	0.00168	0.000794176	0.00019408	0.00286	0.00046852	0.00141	-0.000132399
		1783.16	0.0012	0.00397	0.00306	0.00165	0.000598863	0.000229453	0.0027	0.000480595	0.00138	-0.000343308
		1783.78	0.00133	0.00363	0.0031	0.00173	0.000278569	0.000362861	0.0022	0.000379163	0.00132	-0.000505568
		1784.39	0.000672643	0.00357	0.00276	0.00116	6.57298e-05	-3.42758e-06	0.00189	0.000548216	0.00125	-0.0005124
		1785.01	-0.000150767	0.00344	0.00294	0.000844964	0.000248564	-0.000163085	0.00151	0.000760741	0.00117	-0.000454328
		1785.63	0.000137482	0.00362	0.00324	0.000504097	0.000244271	-0.000273696	0.00167	0.000806627	0.00111	-0.000305732
		1786.24	0.000642322	0.0043	0.00394	6.01536e-05	0.000273049	-0.000110767	0.00164	0.000845268	0.000934501	-0.000109193
		1786.86	0.00116	0.00527	0.0041	2.93624e-05	0.000545772	-6.12678e-05	0.00159	0.000838023	0.000802201	-0.000100037
		1787.47	0.00147	0.00517	0.00387	-0.000398412	0.000873594	-0.000153055	0.00162	0.000973265	0.000638401	0.000110663
		1788.09	0.00181	0.0044	0.00345	-0.000298541	0.00164	-0.000375836	0.00168	0.000910474	0.0004788	0.000319396
		1788.71	0.00209	0.00468	0.00329	-0.000364861	0.00218	-0.000210774	0.00164	0.000944285	0.0004641	0.000633668
		1789.32	0.00213	0.00547	0.00317	-0.000153922	0.0024	-0.000172082	0.00178	0.000828362	0.0004158	0.000783972
		1789.94	0.00278	0.00546	0.00272	0.000814787	0.00246	0.000193148	0.00215	0.00101	0.0004347	0.00105
		1790.55	0.0027	0.00513	0.00268	0.00114	0.00245	-0.000345881	0.00241	0.00095153	0.0003843	0.000975268
		1791.17	0.00264	0.005	0.00172	0.00113	0.00206	-0.000303401	0.00287	0.000980511	0.0002772	0.0011
		1791.79	0.0033	0.00541	0.00173	0.00139	0.00194	-0.000198538	0.00282	0.000705195	0.0004662	0.00117
		1792.4	0.00262	0.00516	0.00162	0.000980762	0.00199	-0.000647017	0.00268	0.000613423	0.0004851	0.000842044
		1793.02	0.00257	0.0052	0.00135	0.000822331	0.00149	-0.00108	0.00249	0.000746251	0.000554401	0.000596092
		1793.63	0.00253	0.00513	0.00125	0.000731507	0.00173	-0.00129	0.00236	0.000540971	0.000539701	0.000232288
		1794.25	0.00203	0.00464	0.000981304	0.000852508	0.00142	-0.00176	0.00218	0.000316372	0.000657301	9.55732e-06
		1794.86	0.00195	0.00427	0.00119	0.00142	0.00125	-0.00146	0.00206	0.000422634	0.000695101	-9.77326e-05
		1795.48	0.00247	0.00455	0.00149	0.00179	0.00161	-0.00137	0.00191	0.000557877	0.000980701	-0.00011064
		1796.09	0.000935694	0.00315	-3.49717e-05	0.00124	0.00133	-0.00208	0.00126	0.000335692	0.000810601	-0.000305732
		1796.71	0.000227145	0.00282	-0.000127067	0.000844964	0.00122	-0.00265	0.00115	0.000410559	0.000575401	-0.000175924
		1797.32	-0.000351681	0.00234	-0.000272138	0.000433808	0.00164	-0.00266	0.000963173	0.000405729	0.000558601	-0.000208376
		1797.94	-0.000129117	0.00164	-0.000270706	-0.000431276	0.00134	-0.00295	0.000648017	6.97157e-05	0.0002898	-0.000266448
		1798.55	-0.000924854	0.000957767	-8.12581e-05	-0.000920407	0.00132	-0.00291	0.000676346	0.000137809	0.0002436	-0.000216916
		1799.17	-0.000971386	0.000135919	-0.00028532	-0.000551347	0.00152	-0.00293	0.000598442	0.000197068	0.000195149	-0.000252784
		1799.78	-0.00112	-0.000790317	-0.000760324	-0.000905319	0.00169	-0.00258	0.000718839	2.41824e-05	7.22128e-05	-0.000147621
		1800.4	-0.00122	-0.00166	-0.0012	-0.000777065	0.00169	-0.00242	0.000577195	-0.000179318	0.000109863	0.000137907
		1801.01	-0.00164	-0.00197	-0.00139	-0.00118	0.0014	-0.00202	0.000545326	-0.00019022	0.000203459	0.00037576
		1801.63	-0.00222	-0.00206	-0.00153	-0.00139	0.00149	-0.0022	0.000485127	-0.000226906	0.0002373	0.000283528
		1802.24	-0.00197	-0.00244	-0.00129	-0.00157	0.00113	-0.00197	0.00072238	3.66986e-05	0.0003906	0.000191296
		1802.86	-0.00222	-0.00236	-0.000930547	-0.00157	0.00118	-0.00185	0.000779037	8.02094e-05	0.0004935	-6.75268e-05
		1803.47	-0.00211	-0.00159	-0.000832763	-0.00149	0.0013	-0.00134	0.000949008	0.00025358	0.000682501	-1.96096e-05
		1804.09	-0.00162	-0.00128	0.00028074	-0.000822331	0.00114	-0.000713772	0.000895892	0.000115484	0.000863101	-0.000203252
		1804.7	-0.00243	-0.00142	0.000536531	-0.00117	0.00123	-0.000980795	0.000669263	-1.79358e-05	0.000978601	-0.000686616
		1805.31	-0.00222	-0.00115	5.66697e-05	-0.000769521	0.000594493	-0.000647017	0.000662181	4.26452e-05	0.00117	-0.000763476
		1805.93	-0.0021	-0.000622741	0.000226606	-0.000747008	0.000694904	-0.000336624	0.000718839	0	0.00139	-0.000778848
		1806.54	-0.00187	-9.46383e-05	0.000470453	-0.000236439	0.000357948	2.98843e-05	0.000779037	0.000149273	0.00156	-0.000676368
		1807.16	-0.00108	0.000882092	0.00101	0.00032013	0.000754467	6.72841e-05	0.000867564	0.000326032	0.00142	-0.000481656
		1807.77	-0.000578778	0.00179	0.00115	0.000327023	0.00119	-0.000244641	0.00059136	0.000381578	0.00131	-0.00033306
		1808.38	-0.000898002	0.00186	0.000544719	4.49771e-05	0.000379697	-0.000744583	0.000237211	1.46922e-05	0.000630001	-0.000360388
		1809	-0.00102	0.00242	0.00189	0.000950585	0.000198209	-0.000486021	0.00034883	1.92564e-05	0.000680401	-0.00020496
		1809.61	-0.0011	0.00265	0.00146	0.000504128	-0.000183782	-0.000549451	0.000327085	-0.000146771	0.000552301	-0.000199836
		1810.23	-0.000946191	0.0027	0.00117	0.000209943	-0.000325935	-0.000888364	0.000298016	-0.000154644	0.000315	-0.000249368
		1810.84	-0.00171	0.00242	0.000536883	-0.000136281	-0.000300265	-0.00095512	0.00046034	-0.00013146	0.0003612	-0.000155666
		1811.45	-0.00188	0.00261	0.000240012	-0.000282889	-0.000545772	-0.00101	0.00052762	-0.00021452	8.31324e-05	-9.63307e-05
		1812.07	-0.00201	0.00264	-0.000981304	-0.00106	-0.000694904	-0.00144	0.000485127	-0.000528896	-0.0002688	-2.1844e-05
		1812.68	-0.00204	0.00279	-0.0013	-0.00132	-0.000800794	-0.0019	0.000243381	-0.000516821	-0.0002373	0.000133389
		1813.3	-0.00263	0.00244	-0.00195	-0.00186	-0.000866976	-0.00196	0.000335044	-0.000531311	-0.0003171	-2.05507e-06
		1813.91	-0.00331	0.00226	-0.00233	-0.00224	-0.000694904	-0.00213	0.000118342	-0.000536141	-0.0003087	-0.000386008
		1814.52	-0.00271	0.00238	-0.00217	-0.0022	-0.000451211	-0.00141	0.000368272	-0.000316372	-0.0004095	-0.000467992
		1815.13	-0.00236	0.0022	-0.00197	-0.00167	-0.000453781	-0.00118	0.000499292	-0.000297051	-0.0004704	-0.000321104
		1815.75	-0.00252	0.00133	-0.00179	-0.00182	-0.000303019	-0.00171	0.000577195	-0.000208034	-0.0004389	-0.000280112
		1816.36	-0.00233	0.000994253	-0.00156	-0.00103	-0.000414124	-0.0021	0.000598442	-0.000579612	-0.0003381	-0.00036722
		1816.97	-0.00366	-0.000233608	-0.00176	-0.00217	-0.000212884	-0.00251	0.000272989	-0.000864588	-0.0003465	-0.000826672
		1817.59	-0.00414	-0.000841303	-0.00246	-0.00226	-0.000628488	-0.00272	0.000101276	-0.000770401	-0.0004095	-0.000654164
		1818.2	-0.00369	-0.00106	-0.00178	-0.00228	0.000203152	-0.00276	0.000439093	-0.000666554	-0.0002667	-0.000635376
		1818.81	-0.00318	-0.0012	-0.00132	-0.00199	0.000177817	-0.00286	0.000531161	-0.000678629	-0.0002961	-0.00057218
		1819.43	-0.00334	-0.00103	-0.000626685	-0.00198	0.000464615	-0.00267	0.000292807	-0.000683459	-0.0003045	-0.00046116
		1820.04	-0.0038	-0.000735076	-0.00107	-0.00192	0.000373404	-0.00288	0.000191863	-0.000838023	-0.0002961	-0.000522648
		1820.65	-0.00408	-0.000735405	-0.000561916	-0.00174	0.000436592	-0.00272	0.000368272	-0.00102	-0.0002184	-0.000391132
		1821.27	-0.0046	-4.99243e-05	1.03786e-06	-0.00184	0.000694904	-0.00258	0.000708215	-0.00106	0.0002394	-0.000144284
		1821.88	-0.00426	-9.1267e-05	-0.000678364	-0.00253	0.000866976	-0.00268	0.000725921	-0.00117	0.000209705	-0.000128046
		1822.49	-0.00391	-8.83776e-05	-0.000643825	-0.00275	0.000933157	-0.00255	0.000718839	-0.000852513	0.0003045	-0.000140688
		1823.1	-0.00418	0.00036811	-9.98317e-05	-0.00298	0.00142	-0.00231	0.000825071	-0.000992586	0.0003528	1.20054e-05
		1823.72	-0.00382	0.000270563	0.00012168	-0.00288	0.00128	-0.00245	0.000817989	-0.000895984	0.0002268	7.63165e-05
		1824.33	-0.00352	1.80658e-05	-0.000972845	-0.00322	0.000926539	-0.00282	0.000864023	-0.000992586	7.17409e-05	1.86234e-05
		1824.94	-0.00259	0.00061635	-0.000159212	-0.00255	0.000933157	-0.00238	0.00116	-0.000623083	0.000522901	4.93752e-05
		1825.55	-0.00261	0.000250348	-0.000621722	-0.00263	0.00053357	-0.00191	0.000984419	-0.000739005	0.0004977	-5.88871e-05
		1826.17	-0.0035	0.000169761	-0.00064846	-0.003	0.000310222	-0.0021	0.000555949	-0.000683459	0.0002982	-0.000194712
		1826.78	-0.00231	-6.50898e-05	-0.000463038	-0.00299	-4.46208e-05	-0.00267	0.000803824	-0.000620668	0.000110427	-0.000138335
		1827.39	-0.00275	-0.000464885	-1.09243e-05	-0.00275	-0.000422522	-0.00349	0.00122	-0.000685874	6.12632e-05	-0.000116765
		1828	-0.00329	-0.00105	-0.000389674	-0.00243	-0.000432615	-0.00403	0.000878187	-0.000809042	0	-0.000286944
		1828.62	-0.00366	-0.00157	-0.000337466	-0.00201	3.32352e-06	-0.00402	0.000832153	-0.00109	-0.000550201	-0.000456036
		1829.23	-0.00485	-0.00244	-0.000817823	-0.0029	-0.000249678	-0.00427	0.000669263	-0.00111	-0.000800101	-0.000553392
		1829.84	-0.00457	-0.00224	-0.00087979	-0.00237	-0.000515385	-0.0046	0.000453258	-0.00104	-0.000854701	-0.000168658
		1830.45	-0.00354	-0.00203	-0.000340513	-0.00191	-0.000182899	-0.00447	0.000495751	-0.000990171	-0.000762301	-0.000348432
		1831.06	-0.00422	-0.00223	-0.000224276	-0.00252	-0.000597906	-0.00442	0.00025544	-0.00128	-0.000911401	-0.0005551
		1831.67	-0.00482	-0.00202	-0.000646985	-0.00248	-0.000312263	-0.00434	0	-0.00148	-0.00101	-0.000807884
		1832.29	-0.00504	-0.00224	-0.00126	-0.00219	-0.00014308	-0.00467	-0.000223971	-0.00168	-0.000987001	-0.000864248
		1832.9	-0.00424	-0.0017	-0.000399075	-0.00234	0.000196084	-0.00443	-0.000179696	-0.00165	-0.000955501	-0.000932568
		1833.51	-0.00372	-0.00101	0	-0.00194	0.000202325	-0.00411	0.00012873	-0.00156	-0.000739201	-0.000821548
		1834.12	-0.00248	-0.00115	0.000721473	-0.00137	0.00133	-0.00388	0.000288774	-0.00129	-0.000709801	-0.000835212
		1834.73	-0.00142	-0.000642385	0.000845678	-0.00141	0.0012	-0.00367	0.000352409	-0.00118	-0.000676201	-0.00082838
		1835.34	-0.000592243	-0.000336113	0.00152	-0.00114	0.00172	-0.00345	0.000481586	-0.0012	-0.000760201	-0.00074298
		1835.95	0.000262612	-0.000715304	0.00141	-0.000416424	0.00167	-0.00296	0.000672805	-0.00096602	-0.000688801	-0.000609756
		1836.57	0.000465943	-0.000314888	0.00159	-0.000694608	0.00173	-0.00277	0.000676346	-0.0009467	-0.0004389	-0.000645624
		1837.18	0.00126	0	0.00213	-0.000668793	0.00177	-0.00235	0.000793201	-0.000910474	-0.0002415	-0.000585844
		1837.79	0.00122	2.48815e-05	0.00208	-0.000814787	0.00148	-0.00278	0.000648017	-0.00122	-0.0004263	-0.00047824
		1838.4	0.000828061	3.72043e-05	0.00217	-0.00111	0.00169	-0.00359	0.000633853	-0.0011	-0.000581701	-0.000413336
		1839.01	0.00233	0.000365077	0.00227	-0.00067567	0.00191	-0.00381	0.00155	-0.00111	-0.0001393	-0.000268156
		1839.62	0.000954552	-0.000884905	0.00122	-0.000822331	0.00139	-0.0044	0.00149	-0.00114	-0.0003465	-0.000370636
		1840.23	0.000836503	-0.00101	3.41596e-05	-0.000622889	0.0016	-0.00409	0.00117	-0.00115	-0.0004305	-0.000386008
		1840.84	0	-0.00177	-0.000905169	-0.000935496	0.00146	-0.00481	0.00124	-0.00126	-0.000644701	-0.000420168
		1841.45	-0.00103	-0.0017	-0.00173	-0.00124	0.00053621	-0.00531	0.00095255	-0.00125	-0.0003402	-0.00047824
		1842.07	-0.00191	-0.00147	-0.00266	-0.00161	9.58061e-05	-0.00572	0.000371813	-0.00135	-0.0004956	-0.000642208
		1842.68	-0.00317	-0.00194	-0.00343	-0.00218	0.000337911	-0.00606	0.000217183	-0.00149	-0.000785401	-0.000975268
		1843.29	-0.0039	-0.00217	-0.0041	-0.00235	0.000211657	-0.00582	0.000130515	-0.00179	-0.000863101	-0.00123
		1843.9	-0.00426	-0.00244	-0.00403	-0.00214	-6.32113e-05	-0.00586	-0.00027496	-0.00176	-0.000863101	-0.00148
		1844.51	-0.00479	-0.00233	-0.00362	-0.00183	0	-0.00528	-0.00028289	-0.00157	-0.000741301	-0.00163
		1845.12	-0.00475	-0.00185	-0.00272	-0.0021	-0.000115508	-0.00511	1.90304e-05	-0.00139	-0.000619501	-0.00191
		1845.73	-0.00496	-0.00211	-0.00255	-0.00156	-0.000185861	-0.00497	0.00036119	-0.00132	-0.000680401	-0.0019
		1846.34	-0.00411	-0.00152	-0.00171	-0.00089023	7.79808e-05	-0.00472	0.000733003	-0.00122	-0.000844201	-0.00196
		1846.95	-0.00412	-0.00235	-0.0015	-0.00122	-0.00046529	-0.00429	0.000619688	-0.0013	-0.000808501	-0.0021
		1847.56	-0.0036	-0.00243	-0.000469086	-0.000260564	0.000134304	-0.00368	0.000718839	-0.00115	-0.000741301	-0.00218
		1848.17	-0.00264	-0.00182	0.000511949	0	0.000651699	-0.00335	0.000683428	-0.00101	-0.0004452	-0.00196
		1848.78	-0.00177	-0.00161	0.00153	-0.000154217	0.000880212	-0.00368	0.000584278	-0.00106	-0.000512401	-0.00202
		1849.39	-0.000986058	-0.00125	0.00197	0.000244469	0.00117	-0.00329	0.00102	-0.00101	-0.000625801	-0.00196
		1850	0.000204742	-0.00060308	0.00277	0.000927952	0.00154	-0.00386	0.00112	-0.00102	-0.0004788	-0.00186
		1850.61	0.00123	-0.000209648	0.00312	0.00126	0.00214	-0.00395	0.00114	-0.000813872	-0.0003906	-0.00158
		1851.22	0.00205	-0.00014617	0.00303	0.00145	0.00193	-0.00432	0.00133	-0.00101	-5.61568e-05	-0.00157
		1851.83	0.0021	-0.00122	0.00238	0.00137	0.00159	-0.00498	0.00105	-0.000842853	-0.0003801	-0.00178
		1852.44	0.00233	-0.000399202	0.00255	0.00137	0.00216	-0.00467	0.001	-0.000784891	-0.000619501	-0.00166
		1853.05	0.00224	-0.000634732	0.0027	0.00161	0.00199	-0.00506	0.00113	-0.000719685	-0.000539701	-0.00144
		1853.66	0.00203	7.02767e-05	0.00228	0.0014	0.00242	-0.00507	0.00107	-0.000671384	-0.0004788	-0.00127
		1854.27	0.00179	0.0008189	0.002	0.00125	0.00314	-0.00523	0.000856941	-0.000833192	-0.000625801	-0.00094794
		1854.88	0.00146	0.000563736	0.00242	0.000980762	0.00365	-0.00486	0.000803824	-0.000652064	-0.000682501	-0.000703696
		1855.49	0.00198	0.00176	0.00332	0.00184	0.00398	-0.0037	0.00101	-0.000671384	-0.0003129	-0.000736148
		1856.1	0.00191	0.00134	0.00318	0.00122	0.00379	-0.00309	0.00102	-0.00046852	-0.0002646	-0.000761768
		1856.71	0.00148	0.0014	0.00273	0.00107	0.00435	-0.00217	0.0013	-0.000138892	-0.0002499	-0.000713944
		1857.32	0.00139	0.00106	0.00266	0.00123	0.0036	-0.00214	0.00125	-0.000156223	-0.000149766	-0.000917196
		1857.92	0.0014	0.000634091	0.00228	0.00176	0.00374	-0.00229	0.00122	-0.000165988	-0.000252	-0.000773724
		1858.53	0.0012	0.00058099	0.0023	0.00204	0.00379	-0.00218	0.00115	-6.99119e-05	-0.000175377	-0.000618296
		1859.14	0.000509967	-0.000298589	0.00165	0.000882686	0.00408	-0.00197	0.000810907	-7.66718e-05	-9.35788e-05	-0.000654164
		1859.75	0.00151	-0.000455407	0.00115	0.000912863	0.00426	-0.00174	0.000563031	-0.000109435	-0.000378	-0.000857416
		1860.36	0.00195	0.000243753	0.00151	0.000577598	0.00445	-0.00169	0.000566572	-7.39631e-05	-0.0004809	-0.000732732
		1860.97	0.0017	7.95976e-05	0.00162	0.00061457	0.00446	-0.00151	0.000839235	-0.000135869	-0.000795901	-0.000773724
		1861.58	0.00125	-0.000232735	0.00181	0.000867597	0.00427	-0.0012	0.000786119	-1.64716e-05	-0.000789601	-0.000758352
		1862.19	0.0019	-0.000142671	0.00141	0.00103	0.00445	-0.00146	0.000439093	-8.47299e-05	-0.000760201	-0.000893284
		1862.8	0.00253	-1.53875e-06	0.00171	0.00134	0.00484	-0.0013	0.000306342	9.533e-05	-0.000871501	-0.000772016
		1863.4	0.0018	-0.00090995	0.000871331	0.000777065	0.00381	-0.00188	0.000208057	-0.000226257	-0.001	-0.000966728
		1864.01	0.00193	-0.00151	0.000955926	0.00103	0.00394	-0.00221	0.000213363	-9.48439e-05	-0.00138	-0.00107
		1864.62	0.00208	-8.39551e-05	0.00119	0.00135	0.00455	-0.00175	0.000626771	-0.000119561	-0.00133	-0.000813008
		1865.23	0.00264	0.000453056	0.00121	0.00159	0.00496	-0.00168	0.000747167	-0.000165223	-0.000951301	-0.0006405
		1865.84	0.00272	0.00161	0.00129	0.00161	0.00535	-0.00145	0.000839235	-0.000282561	-0.000707701	-0.000544852
		1866.45	0.00304	0.00216	0.002	0.00214	0.00537	-0.00143	0.000672805	-0.000531311	-0.0004935	-0.000669536
		1867.06	0.00307	0.00247	0.00232	0.00244	0.0051	-0.00111	0.000584278	-0.000420219	-0.0003864	-0.00077714
		1867.66	0.00363	0.00328	0.00277	0.00262	0.00559	-0.00125	0.000917139	-0.000620668	-0.0003654	-0.000865956
		1868.27	0.00352	0.00275	0.00211	0.00195	0.00492	-0.00133	0.00102	-0.000596517	-0.0004473	-0.000790804
		1868.88	0.0041	0.0035	0.00312	0.00291	0.00554	-0.00102	0.00137	-0.000316372	-0.0002436	-0.000479948
		1869.49	0.00331	0.00295	0.00309	0.00327	0.00444	-0.00165	0.00113	-0.000869418	-0.0003171	-0.000705404
		1870.1	0.00336	0.00351	0.00339	0.00381	0.00488	-0.00154	0.00122	-0.00109	-9.93362e-05	-0.000703696
		1870.7	0.00351	0.0039	0.00414	0.00412	0.00486	-0.0014	0.00147	-0.00103	-0.000120723	-0.000684908
		1871.31	0.00329	0.00421	0.00408	0.00353	0.00529	-0.00127	0.00149	-0.00118	-0.0003486	-0.000807884
		1871.92	0.00376	0.00464	0.00471	0.00382	0.00557	-0.00136	0.00164	-0.00108	-0.0004662	-0.00101
		1872.53	0.00301	0.00527	0.00526	0.00408	0.00527	-0.00138	0.00208	-0.00108	-0.0003822	-0.00111
		1873.14	0.00253	0.00547	0.00624	0.00405	0.00527	-0.00153	0.00217	-0.000789722	-0.0003612	-0.00109
		1873.74	0.00287	0.00513	0.00667	0.00486	0.00536	-0.00159	0.00221	-0.000434709	-0.000105696	-0.00126
		1874.35	0.00359	0.00521	0.00634	0.00449	0.00537	-0.0016	0.00218	-0.00046369	-0.000143924	-0.00129
		1874.96	0.00437	0.00548	0.00586	0.00467	0.00574	-0.00178	0.00227	-0.000425049	-8.93708e-05	-0.00132
		1875.57	0.00421	0.00502	0.00581	0.00416	0.00552	-0.002	0.00252	-0.00047818	-5.67087e-05	-0.00122
		1876.17	0.00507	0.00537	0.00663	0.00414	0.00668	-0.00176	0.00275	-0.000311542	-1.77533e-05	-0.000988932
		1876.78	0.00592	0.00672	0.00678	0.0038	0.00684	-0.00095512	0.00297	-6.79479e-05	0.0003969	-0.000951356
		1877.39	0.0063	0.00628	0.00683	0.00331	0.00692	-0.00113	0.00248	0	0.000539701	-0.000920612
		1878	0.00722	0.00642	0.00774	0.00377	0.00746	-0.00101	0.00239	0.000376748	0.000819001	-0.000763476
		1878.6	0.00731	0.00556	0.00789	0.00346	0.00765	-0.00157	0.00197	0.000311542	0.000831601	-0.000884744
		1879.21	0.0071	0.00479	0.00799	0.00296	0.00752	-0.00142	0.00201	0.000668969	0.000810601	-0.000620004
		1879.82	0.00746	0.00461	0.008	0.00257	0.00784	-0.00175	0.00189	0.000862173	0.000684601	-0.000421876
		1880.42	0.00784	0.00504	0.00777	0.00307	0.00791	-0.000729177	0.00205	0.00122	0.000751801	-0.0002135
		1881.03	0.00782	0.00485	0.00755	0.00361	0.00799	-0.000300153	0.00212	0.00132	0.000959701	-0.00016092
		1881.64	0.00776	0.00476	0.00739	0.0036	0.00799	0.000270682	0.00207	0.00122	0.000991201	-0.00029036
		1882.25	0.00802	0.00602	0.0081	0.00422	0.00864	0.00124	0.00226	0.00155	0.00108	-0.000118782
		1882.85	0.00808	0.00618	0.00838	0.00435	0.00887	0.00145	0.00251	0.00201	0.000976501	0.000155021
		1883.46	0.00766	0.00663	0.00808	0.0042	0.00894	0.0017	0.0025	0.00194	0.000947101	9.73973e-05
		1884.07	0.00755	0.00652	0.00785	0.00479	0.0082	0.00185	0.00259	0.00209	0.00102	-0.000101361
		1884.67	0.00674	0.00598	0.00783	0.00496	0.00757	0.00183	0.00265	0.00192	0.00117	-0.000218624
		1885.28	0.0074	0.0063	0.00871	0.00591	0.00766	0.00198	0.00264	0.00213	0.0013	1.17648e-05
		1885.89	0.00823	0.00587	0.00871	0.00668	0.00815	0.00223	0.0029	0.0023	0.00122	0.000113156
		1886.49	0.00813	0.00567	0.00832	0.00582	0.00804	0.00216	0.00282	0.00198	0.000951301	0.000184464
		1887.1	0.00865	0.00591	0.00786	0.00664	0.00863	0.00235	0.00299	0.00188	0.00102	0.000257908
		1887.71	0.00888	0.00576	0.00888	0.00669	0.00905	0.00279	0.00329	0.00209	0.000949201	0.000517524
		1888.31	0.00885	0.00607	0.00919	0.00674	0.00939	0.00299	0.0033	0.00215	0.000940801	0.00052948
		1888.92	0.00876	0.00605	0.00933	0.00659	0.00919	0.0028	0.00319	0.00218	0.000997501	0.0005124
		1889.53	0.00912	0.00575	0.0096	0.00717	0.00934	0.00255	0.00335	0.00228	0.00111	0.00070882
		1890.13	0.00927	0.0061	0.01041	0.00751	0.00993	0.00267	0.00318	0.00261	0.0013	0.000659288
		1890.74	0.00895	0.00671	0.01048	0.00797	0.01019	0.00292	0.00326	0.00288	0.00147	0.000741272
		1891.34	0.00877	0.00691	0.01017	0.00808	0.01026	0.00331	0.00354	0.00314	0.00161	0.000787388
		1891.95	0.0085	0.00759	0.00971	0.00796	0.01035	0.0031	0.00347	0.00311	0.00149	0.00086254
		1892.56	0.00833	0.00842	0.00991	0.00807	0.0104	0.00298	0.00362	0.00334	0.00141	0.000690032
		1893.16	0.00831	0.00805	0.01017	0.00736	0.01031	0.00262	0.00374	0.00346	0.00146	0.000561932
		1893.77	0.00927	0.00846	0.0112	0.0069	0.01047	0.00258	0.00379	0.0036	0.00119	0.000585844
		1894.37	0.0086	0.00841	0.01123	0.00642	0.0096	0.0028	0.00363	0.00338	0.000919801	0.00049532
		1894.98	0.00875	0.00814	0.01139	0.0065	0.00905	0.00272	0.00371	0.00347	0.00101	0.0002989
		1895.58	0.00824	0.00792	0.0109	0.00631	0.0085	0.0026	0.00344	0.00318	0.000936601	-4.55264e-06
		1896.19	0.00744	0.00753	0.01061	0.00579	0.0078	0.00202	0.003	0.00318	0.000812701	-0.00024766
		1896.79	0.00773	0.00812	0.0111	0.00582	0.0086	0.00217	0.00293	0.00308	0.000886201	-0.000199836
		1897.4	0.00834	0.00815	0.011	0.00589	0.0085	0.00195	0.00266	0.00327	0.000575401	1.10314e-06
		1898.01	0.00893	0.00792	0.01139	0.00584	0.00889	0.00168	0.00247	0.00334	0.000592201	4.77454e-05
		1898.61	0.00899	0.00799	0.01119	0.00512	0.00865	0.00157	0.00192	0.00284	0.000552301	3.74713e-05
		1899.22	0.00972	0.00817	0.011	0.00578	0.00912	0.00168	0.00193	0.00306	0.000550201	0.000211792
		1899.82	0.00989	0.00838	0.01149	0.00564	0.00978	0.00176	0.00199	0.00319	0.000690901	0.00035868
		1900.43	0.00962	0.00809	0.01122	0.00579	0.00911	0.00107	0.00191	0.00313	0.000745501	0.000396256
		1901.03	0.00989	0.00774	0.01114	0.00598	0.00899	0.000934579	0.00183	0.00312	0.000823201	0.000423584
		1901.64	0.00993	0.00773	0.01092	0.00604	0.00871	0.00103	0.00181	0.00317	0.00111	0.000421876
		1902.24	0.00995	0.00828	0.01101	0.00608	0.00904	0.00133	0.00156	0.00333	0.00139	0.000459452
		1902.85	0.0096	0.00856	0.01079	0.00647	0.00903	0.00155	0.00172	0.0038	0.0015	0.000715652
		1903.45	0.00892	0.00814	0.01039	0.00585	0.0085	0.00116	0.00216	0.00364	0.00163	0.000715652
		1904.06	0.00894	0.00836	0.00966	0.00581	0.00844	0.000693232	0.00251	0.00367	0.00143	0.000840336
		1904.66	0.0087	0.00783	0.00925	0.00539	0.00782	-3.75293e-05	0.00218	0.00379	0.00117	0.00044408
		1905.27	0.00901	0.00684	0.00925	0.00529	0.00745	0.000595666	0.00233	0.00387	0.000840001	0.000442372
		1905.87	0.00868	0.00623	0.00945	0.00532	0.0072	0.000970525	0.0022	0.00388	0.000600601	0.000280112
		1906.47	0.0075	0.00536	0.00869	0.0049	0.00657	0.00119	0.00212	0.00345	0.0004473	0.000186172
		1907.08	0.00698	0.00517	0.00825	0.00515	0.00661	0.00123	0.00221	0.00364	0.0004326	0.000208376
		1907.68	0.00624	0.00455	0.00786	0.00496	0.00712	0.00141	0.00226	0.00349	0.0003423	0.000326228
		1908.29	0.00559	0.00443	0.00794	0.00438	0.0074	0.00121	0.0023	0.0035	9.78336e-05	0.00058926
		1908.89	0.00577	0.0041	0.00826	0.00479	0.00778	0.00185	0.00228	0.00342	0.000105176	0.000806176
		1909.5	0.00532	0.00305	0.00859	0.00414	0.00773	0.00149	0.00175	0.00359	-0.000117953	0.000826672
		1910.1	0.00491	0.00253	0.00901	0.00425	0.00797	0.00166	0.00123	0.00327	3.16187e-05	0.000920612
		1910.7	0.00466	0.00244	0.00916	0.00423	0.00811	0.00198	0.000694051	0.00297	4.44867e-05	0.000773724
		1911.31	0.00412	0.00202	0.00974	0.00477	0.00813	0.00205	0.000803824	0.00298	5.0373e-05	0.000959896
		1911.91	0.00391	0.00209	0.01013	0.00488	0.00782	0.00231	0.000655099	0.00271	0	0.000900116
		1912.52	0.00328	0.00105	0.00865	0.00446	0.00685	0.00172	0.000389518	0.00242	-4.4271e-05	0.000690032
		1913.12	0.0023	0.000647634	0.00857	0.00416	0.00635	0.00165	0.000190758	0.00206	-4.64628e-05	0.000413336
		1913.72	0.00181	0.000294285	0.00803	0.00323	0.00612	0.00183	0	0.00207	-9.25339e-06	0.000339892
		1914.33	0.00171	0.000379902	0.00812	0.00321	0.00531	0.00189	-4.72546e-05	0.0022	0.000117203	0.000269864
		1914.93	0.00136	0.000204057	0.00783	0.003	0.00498	0.00176	-0.000160892	0.00239	-2.69332e-05	0.000102597
		1915.54	0.00164	0.000588019	0.00728	0.00303	0.00465	0.002	0.000196862	0.00213	-1.92399e-05	0.000177632
		1916.14	0.00151	0.000796066	0.00642	0.0026	0.00426	0.00193	0.000180414	0.00208	-0.000145845	6.35632e-05
		1916.74	0.00211	0	0.00671	0.00204	0.00361	0.00216	-0.000288051	0.00215	-0.000273	0.000139899
		1917.35	0.00226	0.000323548	0.0065	0.0022	0.00328	0.00284	-0.000173968	0.00232	-0.0003927	0.000169714
		1917.95	0.00166	0.000630106	0.00613	0.00179	0.00303	0.00296	-5.78021e-05	0.00234	-0.0003528	0.000151411
		1918.55	0.00168	0.000739036	0.00544	0.0013	0.00269	0.00288	-9.3091e-05	0.0025	-0.0003738	0.000485072
		1919.16	0.0018	0.000571736	0.00457	0.000860053	0.00274	0.00329	0.000326732	0.00281	-0.000462	0.000976976
		1919.76	0.00248	0.000398733	0.0045	0.000693568	0.00304	0.00356	0.000630312	0.00301	-0.0003549	0.00114
		1920.36	0.00236	0.000398258	0.00458	0.000220247	0.00294	0.0033	0.000626771	0.00322	-0.000508201	0.00128
		1920.97	0.00249	-1.21306e-05	0.00471	0.00045907	0.0032	0.00315	0.000570113	0.00319	-0.0004452	0.00137
		1921.57	0.00203	-0.000132956	0.00372	-0.000244841	0.00332	0.00324	0.000284731	0.00331	-0.0004095	0.0014
		1922.17	0.00247	0.000275437	0.00311	-0.00017567	0.00287	0.00333	0.000307238	0.00316	-0.0003192	0.00166
		1922.78	0.00286	0.00088067	0.00327	0	0.00255	0.00375	0.00052762	0.00331	-0.0002562	0.0017
		1923.38	0.00183	9.7933e-05	0.00231	-0.000814787	0.00215	0.00324	0.00034541	0.0032	-0.000674101	0.00165
		1923.98	0.000817246	0.000257945	0.00125	-0.000754432	0.00201	0.00314	0.000293373	0.00303	-0.000854701	0.00144
		1924.58	0	-0.000223621	-0.000562308	-0.00155	0.00189	0.00233	0.000228999	0.00273	-0.000890401	0.00148
		1925.19	-0.000923249	-0.000207165	-0.000417009	-0.00192	0.00148	0.0024	3.48748e-05	0.00256	-0.00124	0.00125
		1925.79	-0.00132	-0.000798757	-0.000871331	-0.00258	0.00177	0.00235	-0.00049221	0.00263	-0.00138	0.00101
		1926.39	-0.00116	-0.000362728	-0.000220693	-0.00237	0.0012	0.00263	-0.000601983	0.00244	-0.00138	0.000804468
		1926.99	-0.00148	-0.00040068	-0.000588163	-0.00244	0.00121	0.00262	-0.000736544	0.002	-0.00139	0.000722484
		1927.6	-0.00126	0.000146236	-0.000431535	-0.00209	0.00134	0.00295	-0.000598442	0.00173	-0.00108	0.000869372
		1928.2	-0.0017	0.000435731	-0.000117518	-0.00274	0.0011	0.00263	-0.000871105	0.00168	-0.000833701	0.000684908
		1928.8	-0.0017	0.000375596	0	-0.00283	0.00078094	0.00299	-0.00106	0.00171	-0.000949201	0.000818132
		1929.4	-0.00271	0.000895775	0.000269282	-0.00275	0.00016963	0.00291	-0.00126	0.00183	-0.000827401	0.000570472
		1930.01	-0.00328	0.000948645	0.000337368	-0.00286	0.000200588	0.00316	-0.00133	0.00191	-0.000632101	0.000590968
		1930.61	-0.00321	0.000912159	0.000337264	-0.00301	0	0.00371	-0.00118	0.00216	-0.000596401	0.00066612
		1931.21	-0.0038	0.00102	-2.22967e-05	-0.00265	-7.14659e-05	0.00438	-0.000803824	0.00207	-0.000546001	0.000686616
		1931.81	-0.00349	0.000391333	7.0849e-05	-0.00158	-0.000483006	0.00399	-0.000917139	0.00215	-0.0002205	0.000466284
		1932.41	-0.00425	0.000355216	0.000208435	-0.00131	-0.000913302	0.0037	-0.000725921	0.00184	-0.0003528	0.000611464
		1933.02	-0.00501	-0.00057839	-0.000799399	-0.00136	-0.00107	0.00357	-0.000348512	0.00167	-0.0003486	0.000814716
		1933.62	-0.00588	-0.000545133	-0.00176	-0.0022	-0.00187	0.00406	-0.000467422	0.00169	-0.0002457	0.000932568
		1934.22	-0.0062	-0.001	-0.00195	-0.00256	-0.00174	0.00406	-0.000417847	0.00171	-0.0004494	0.00117
		1934.82	-0.00818	-0.00264	-0.00259	-0.0035	-0.00251	0.00373	-0.000601983	0.00152	-0.00102	0.00104
		1935.42	-0.00943	-0.00354	-0.00334	-0.0041	-0.0028	0.00272	-0.00112	0.00109	-0.00165	0.0008113
		1936.03	-0.01017	-0.00401	-0.00404	-0.00442	-0.00313	0.00275	-0.00112	0.000816287	-0.00203	0.000739564
		1936.63	-0.01058	-0.00542	-0.00555	-0.00613	-0.00378	0.00231	-0.00177	0.000367088	-0.00264	0.000608048
		1937.23	-0.01114	-0.00589	-0.00562	-0.00674	-0.00432	0.00226	-0.00227	0.000299466	-0.00298	0.000505568
		1937.83	-0.01135	-0.00621	-0.00578	-0.00738	-0.00428	0.00198	-0.00239	1.10844e-05	-0.00312	0.000327936
		1938.43	-0.01087	-0.00622	-0.0058	-0.00797	-0.00448	0.00202	-0.00207	-0.00015038	-0.00323	0.00037576
		1939.03	-0.01118	-0.00641	-0.0062	-0.00859	-0.00417	0.0015	-0.00214	-0.00045403	-0.00326	0.00040992
		1939.63	-0.01087	-0.00685	-0.00644	-0.00925	-0.00436	0.000908904	-0.00216	-0.000553047	-0.00322	0.000561932
		1940.24	-0.01101	-0.00742	-0.00709	-0.01034	-0.0048	0.000605936	-0.00237	-0.000359843	-0.00334	0.000508984
		1940.84	-0.0103	-0.0075	-0.00749	-0.01025	-0.00482	0.000501923	-0.00218	-0.000342937	-0.00345	0.000579012
		1941.44	-0.0099	-0.00765	-0.00709	-0.01036	-0.00465	9.9924e-05	-0.00213	-0.000143648	-0.00319	0.000568764
		1942.04	-0.00949	-0.0076	-0.00735	-0.01012	-0.00409	0.000688097	-0.00182	6.64921e-06	-0.00286	0.00039284
		1942.64	-0.00875	-0.00699	-0.00698	-0.00874	-0.00431	0.00109	-0.00143	0.000140847	-0.00265	0.000497028
		1943.24	-0.00772	-0.00682	-0.00719	-0.00772	-0.00422	0.00113	-0.000984419	0.000181539	-0.00251	0.000544852
		1943.84	-0.00658	-0.00694	-0.00699	-0.00708	-0.00433	0.000600801	-0.000764873	0.000240098	-0.00227	0.000561932
		1944.44	-0.0069	-0.00682	-0.00724	-0.00708	-0.00455	0.000867824	-0.000701133	6.72811e-05	-0.00246	0.0006832
		1945.04	-0.00658	-0.00684	-0.00703	-0.00665	-0.0039	0.00129	-0.000676346	0.000417804	-0.00215	0.00076006
		1945.64	-0.00679	-0.0072	-0.00744	-0.0069	-0.00432	0.000929444	-0.000995042	0.000277731	-0.00209	0.000842044
		1946.25	-0.00616	-0.00809	-0.00695	-0.00641	-0.00383	0.00165	-0.000849858	0.000485425	-0.00201	0.000975268
		1946.85	-0.00734	-0.00898	-0.0063	-0.00682	-0.00504	0.00131	-0.00104	0.000239752	-0.00227	0.000713944
		1947.45	-0.00731	-0.00848	-0.00572	-0.0067	-0.00533	0.00132	-0.00138	0.000199875	-0.00223	0.000522648
		1948.05	-0.00703	-0.00933	-0.00631	-0.0077	-0.00606	0.00172	-0.00154	0.000157013	-0.0025	0.000285236
		1948.65	-0.00701	-0.01	-0.00621	-0.00811	-0.00629	0.00179	-0.00203	0.000174772	-0.00231	0.000363804
		1949.25	-0.00734	-0.0096	-0.00614	-0.00803	-0.00631	0.00234	-0.0021	0.000193916	-0.0021	0.000560224
		1949.85	-0.00818	-0.00947	-0.00673	-0.00942	-0.00628	0.0025	-0.00221	0.000106343	-0.00237	0.000560224
		1950.45	-0.00852	-0.00973	-0.00698	-0.01043	-0.00677	0.00244	-0.00218	0.000275316	-0.00232	0.000596092
		1951.05	-0.00881	-0.00967	-0.00729	-0.01111	-0.0068	0.00277	-0.00231	0.000224641	-0.00224	0.000795928
		1951.65	-0.00953	-0.0099	-0.00806	-0.01186	-0.00751	0.00227	-0.00243	0.000196547	-0.00221	0.000959896
		1952.25	-0.00958	-0.00959	-0.00854	-0.0123	-0.00713	0.00219	-0.00269	0.000403313	-0.00223	0.000881328
		1952.85	-0.00927	-0.00874	-0.00823	-0.01218	-0.00694	0.0019	-0.00246	0.000410559	-0.00218	0.000877912
		1953.45	-0.00915	-0.00853	-0.00796	-0.01235	-0.00682	0.0022	-0.00254	0.000538556	-0.00196	0.000958188
		1954.05	-0.00942	-0.00747	-0.00772	-0.01209	-0.00647	0.00262	-0.00216	0.000562707	-0.00179	0.000912072
		1954.65	-0.00948	-0.00687	-0.00792	-0.01171	-0.00709	0.00219	-0.00218	0.000579612	-0.00168	0.000975268
		1955.25	-0.009	-0.00604	-0.00807	-0.01139	-0.00694	0.00233	-0.00172	0.000678629	-0.00181	0.000970144
		1955.85	-0.00972	-0.00537	-0.00792	-0.01126	-0.0072	0.00208	-0.00204	0.000833192	-0.00209	0.000944524
		1956.45	-0.01012	-0.00581	-0.00816	-0.01109	-0.00722	0.00192	-0.00205	0.000770401	-0.00224	0.00103
		1957.05	-0.01037	-0.00554	-0.00794	-0.01049	-0.00682	0.00189	-0.00202	0.000765571	-0.00199	0.000961604
		1957.65	-0.01044	-0.00593	-0.00777	-0.01021	-0.00697	0.00162	-0.00216	0.000579612	-0.00221	0.00101
		1958.25	-0.01111	-0.00588	-0.00684	-0.00989	-0.00703	0.00163	-0.00219	0.000598933	-0.00224	0.00088816
		1958.85	-0.01239	-0.00573	-0.00648	-0.0104	-0.00784	0.000621341	-0.00256	0.000246335	-0.00258	0.000731024
		1959.45	-0.01113	-0.00473	-0.00575	-0.00972	-0.0073	0.000286796	-0.00237	0.000318787	-0.00246	0.000613172
		1960.05	-0.01149	-0.0061	-0.00632	-0.0106	-0.00756	-0.000291234	-0.00268	1.23774e-05	-0.00281	0.000628544
		1960.64	-0.01162	-0.00604	-0.00633	-0.01085	-0.00726	-0.000138076	-0.00293	3.70061e-05	-0.00271	0.000688324
		1961.24	-0.0123	-0.00638	-0.00731	-0.01145	-0.0074	-0.000605936	-0.00328	-0.000304296	-0.00305	0.000380884
		1961.84	-0.01221	-0.00619	-0.00735	-0.01194	-0.00737	-0.000749718	-0.0033	-9.92313e-05	-0.00316	0.000413336
		1962.44	-0.0117	-0.00673	-0.00726	-0.01181	-0.00748	-0.000652152	-0.00334	-0.000213317	-0.00306	0.00035868
		1963.04	-0.01178	-0.00692	-0.0076	-0.01167	-0.00777	-0.000652152	-0.0037	-0.000386408	-0.00324	0.00045262
		1963.64	-0.01177	-0.00685	-0.008	-0.01169	-0.0076	-0.00108	-0.00386	-0.000635158	-0.00329	0.00022204
		1964.24	-0.01192	-0.00747	-0.00833	-0.01214	-0.00821	-0.00126	-0.00408	-0.000683459	-0.00351	-1.71041e-05
		1964.84	-0.01183	-0.00669	-0.00796	-0.01169	-0.00834	-0.000929444	-0.00385	-0.000729345	-0.00347	0.00015121
		1965.44	-0.01219	-0.00679	-0.00824	-0.01215	-0.00889	-0.000544315	-0.0039	-0.00069795	-0.00341	0.000278404
		1966.04	-0.01348	-0.00685	-0.00844	-0.01265	-0.0091	-0.000903769	-0.00382	-0.000751081	-0.00342	0.000210084
		1966.63	-0.01373	-0.00746	-0.00931	-0.01277	-0.00998	-0.000461905	-0.00395	-0.000632743	-0.00322	0.000276696
		1967.23	-0.01366	-0.00713	-0.00982	-0.01209	-0.00976	5.55607e-06	-0.00374	-0.000449199	-0.00321	0.000396256
		1967.83	-0.01407	-0.00764	-0.01062	-0.01209	-0.01038	-0.000206009	-0.00386	-0.000352597	-0.00339	0.000360388
		1968.43	-0.01333	-0.00799	-0.01091	-0.01209	-0.01007	0.000151904	-0.00403	-0.000345352	-0.00319	0.000362096
		1969.03	-0.01407	-0.00798	-0.01185	-0.01176	-0.0104	-5.61672e-05	-0.00445	-0.000381578	-0.00312	0.000232288
		1969.63	-0.01359	-0.00742	-0.01165	-0.0111	-0.0104	-0.000118961	-0.00442	-0.000100939	-0.003	0.000526064
		1970.23	-0.01451	-0.00799	-0.01263	-0.01203	-0.01087	-0.000816473	-0.00471	-0.000340522	-0.00301	0.00065758
		1970.83	-0.01414	-0.00812	-0.01303	-0.01218	-0.01074	-0.000914039	-0.00497	-0.000403313	-0.00291	0.000804468
		1971.42	-0.01439	-0.0086	-0.01343	-0.01246	-0.01017	-0.000831878	-0.00505	-0.000391238	-0.00254	0.000790804
		1972.02	-0.01598	-0.00979	-0.01433	-0.01349	-0.01054	-0.000867824	-0.00558	-0.000572367	-0.00267	0.000749812
		1972.62	-0.01542	-0.00958	-0.01469	-0.01369	-0.01028	-0.000790798	-0.0057	-0.000567537	-0.00248	0.000524356
		1973.22	-0.01543	-0.01004	-0.01486	-0.01346	-0.01032	-0.00171	-0.00581	-0.000661724	-0.00248	0.000285236
		1973.82	-0.01497	-0.00996	-0.01448	-0.01364	-0.00981	-0.00132	-0.00557	-0.000649649	-0.0023	0.00029036
		1974.41	-0.01483	-0.01014	-0.01414	-0.01361	-0.00946	-0.0011	-0.00542	-0.000968435	-0.00234	0.000240828
		1975.01	-0.01485	-0.01022	-0.01365	-0.01349	-0.00987	-0.00159	-0.00534	-0.00116	-0.00242	0.00033306
		1975.61	-0.01422	-0.01003	-0.01307	-0.01393	-0.00952	-0.00179	-0.0053	-0.00129	-0.00234	0.000244244
		1976.21	-0.01489	-0.00964	-0.0124	-0.0141	-0.00977	-0.00226	-0.00511	-0.00121	-0.00249	0.000326228
		1976.81	-0.0143	-0.00862	-0.01134	-0.01405	-0.00937	-0.0026	-0.00489	-0.00134	-0.00242	0.000421876
		1977.4	-0.0135	-0.00866	-0.01049	-0.01461	-0.00951	-0.00245	-0.00453	-0.00118	-0.00234	0.000514108
		1978	-0.01327	-0.00876	-0.01004	-0.01523	-0.00937	-0.00229	-0.00442	-0.00112	-0.00212	0.000609756
		1978.6	-0.01264	-0.00856	-0.01005	-0.01498	-0.00944	-0.00185	-0.00407	-0.000927379	-0.00184	0.000609756
		1979.19	-0.01114	-0.00794	-0.00964	-0.01446	-0.00938	-0.00182	-0.00408	-0.000753496	-0.0019	0.000637084
		1979.79	-0.01042	-0.00764	-0.00913	-0.01451	-0.00999	-0.00157	-0.00399	-0.000635158	-0.00198	0.000621712
		1980.39	-0.00956	-0.0075	-0.00865	-0.01456	-0.00993	-0.00144	-0.00421	-0.000456445	-0.00197	0.00071736
		1980.99	-0.00884	-0.00643	-0.0081	-0.01354	-0.00945	-0.00141	-0.00362	-9.46937e-05	-0.00172	0.00093086
		1981.59	-0.00818	-0.0056	-0.00753	-0.01317	-0.00917	-0.000908904	-0.00317	0.000374333	-0.00162	0.00108
		1982.18	-0.00917	-0.00616	-0.00815	-0.01347	-0.00903	-0.00105	-0.00329	0.000318787	-0.00177	0.000935984
		1982.78	-0.00943	-0.00597	-0.00832	-0.0127	-0.00904	-0.000837013	-0.00318	0.000352597	-0.00185	0.000652456
		1983.38	-0.01055	-0.00578	-0.00846	-0.01275	-0.00895	-0.000770258	-0.00306	0.000367088	-0.00188	0.000370636
		1983.97	-0.0104	-0.00563	-0.00845	-0.01237	-0.00901	-0.00117	-0.00273	0.000362258	-0.00215	-2.43655e-05
		1984.57	-0.01022	-0.00586	-0.00915	-0.01206	-0.00932	-0.00172	-0.00271	0.000100717	-0.00219	-0.00023912
		1985.17	-0.01016	-0.0059	-0.00887	-0.0118	-0.00925	-0.00224	-0.0024	-0.000149486	-0.00245	-0.00058072
		1985.76	-0.00963	-0.00549	-0.00812	-0.01086	-0.00856	-0.0022	-0.00183	0	-0.00232	-0.000678076
		1986.36	-0.01048	-0.00568	-0.00843	-0.01096	-0.00887	-0.00282	-0.00186	-0.000280146	-0.00255	-0.000681492
		1986.96	-0.01098	-0.00659	-0.00903	-0.01144	-0.00974	-0.00365	-0.00183	-0.000545801	-0.00293	-0.000883036
		1987.56	-0.01062	-0.00648	-0.0087	-0.01145	-0.00951	-0.0036	-0.00176	-0.000661724	-0.00276	-0.000937692
		1988.15	-0.01081	-0.00634	-0.00871	-0.01118	-0.00925	-0.00397	-0.00153	-0.000767986	-0.0028	-0.000877912
		1988.75	-0.01048	-0.00628	-0.00836	-0.01107	-0.00925	-0.00373	-0.00174	-0.00101	-0.00249	-0.000842044
		1989.34	-0.01057	-0.0063	-0.00851	-0.01118	-0.00951	-0.00326	-0.00182	-0.000985341	-0.00239	-0.0005124
		1989.94	-0.01054	-0.00648	-0.00875	-0.01152	-0.00942	-0.00349	-0.00193	-0.00102	-0.00241	-0.00041846
		1990.54	-0.01056	-0.00595	-0.00925	-0.01157	-0.00935	-0.00339	-0.00198	-0.00131	-0.00241	-0.00057218
		1991.13	-0.00974	-0.00551	-0.00954	-0.01138	-0.00948	-0.00329	-0.00229	-0.00128	-0.00275	-0.000449204
		1991.73	-0.00995	-0.00482	-0.00947	-0.01144	-0.00916	-0.00286	-0.00225	-0.00126	-0.00272	-0.000237412
		1992.33	-0.009	-0.00433	-0.00883	-0.01051	-0.00813	-0.00251	-0.00239	-0.00097085	-0.00263	-0.000105667
		1992.92	-0.00834	-0.0031	-0.0079	-0.00968	-0.00721	-0.00163	-0.00194	-0.000398483	-0.00219	3.62308e-05
		1993.52	-0.00883	-0.00273	-0.0084	-0.0096	-0.00692	-0.00197	-0.00211	1.68623e-05	-0.00227	-4.06999e-05
		1994.12	-0.00901	-0.00233	-0.0083	-0.00917	-0.00651	-0.00218	-0.00225	0.000218404	-0.00224	7.36594e-05
		1994.71	-0.00839	-0.00121	-0.0079	-0.00889	-0.00607	-0.00192	-0.00205	0.000516821	-0.00209	-0.000142598
		1995.31	-0.00829	-0.000868334	-0.00731	-0.00881	-0.00533	-0.00223	-0.0021	0.00073659	-0.0019	2.01044e-05
		1995.9	-0.00743	-0.000786413	-0.0075	-0.00914	-0.0056	-0.00267	-0.00226	0.00109	-0.00176	-5.04735e-05
		1996.5	-0.00755	-0.000384563	-0.00739	-0.00897	-0.00537	-0.00273	-0.00208	0.00116	-0.00152	-0.000152516
		1997.09	-0.00679	0	-0.00648	-0.00867	-0.00488	-0.00245	-0.00182	0.00145	-0.00139	-0.000351848
		1997.69	-0.00588	0.0011	-0.00597	-0.00815	-0.00413	-0.00192	-0.00147	0.00196	-0.000984901	-0.000300608
		1998.29	-0.0064	0.00083929	-0.00645	-0.00976	-0.00451	-0.00202	-0.00151	0.00197	-0.001	-0.00048678
		1998.88	-0.00571	0.00142	-0.00582	-0.00934	-0.00412	-0.000929444	-0.00103	0.00213	-0.000827401	-0.000421876
		1999.48	-0.00524	0.00243	-0.00504	-0.00868	-0.00369	-0.000636746	-0.00075779	0.0022	-0.000171594	-0.000218624
		2000.07	-0.00468	0.00362	-0.00477	-0.00816	-0.00336	-0.000356835	-0.000516997	0.00228	7.46507e-05	-0.000136905
		2000.67	-0.00486	0.00393	-0.00431	-0.00797	-0.00341	3.25702e-06	-0.000442635	0.00213	0.000569101	9.67693e-05
		2001.26	-0.00454	0.00386	-0.00398	-0.00812	-0.00347	-0.000174626	0	0.00197	0.0004284	0.000249368
		2001.86	-0.00369	0.00393	-0.00338	-0.00802	-0.00305	-0.000311644	0.000213375	0.00175	0.000504001	0.000112466
		2002.45	-0.00403	0.00364	-0.00338	-0.00842	-0.0028	-0.000186064	0.000453258	0.00156	0.0004074	7.70701e-05
		2003.05	-0.00278	0.00354	-0.00305	-0.00803	-0.00306	-0.000178738	0.00055949	0.0015	0.000148325	0.000189588
		2003.64	-0.00207	0.00413	-0.00199	-0.00782	-0.00263	0.00038486	0.00112	0.00135	0.0002205	0.000440664
		2004.24	-0.00152	0.00336	-0.00185	-0.00749	-0.00262	-4.62082e-05	0.000995042	0.00139	0.0003087	0.000379176
		2004.83	-0.000832345	0.00336	-0.00195	-0.00706	-0.00257	-0.000226401	0.000966714	0.00163	0.0002646	0.000406504
		2005.43	-0.000981718	0.00344	-0.00222	-0.00659	-0.00305	-0.000631611	0.00116	0.00152	-2.91151e-05	0.000319396
		2006.02	-0.00101	0.00358	-0.00165	-0.00652	-0.00348	-0.000554586	0.00124	0.00145	0	0.000147742
		2006.62	-0.00072223	0.00357	-0.0016	-0.0063	-0.00308	-0.000510571	0.00148	0.00135	0.000118181	0.000155965
		2007.21	-0.00058162	0.00348	-0.00162	-0.00619	-0.00327	-0.000759988	0.00131	0.0014	4.47615e-05	0.000346724
		2007.81	-6.93666e-05	0.00347	-0.00136	-0.0057	-0.00308	-0.000394215	0.00144	0.00172	0.000198315	0.00026474
		2008.4	-0.000149236	0.00356	-0.000694624	-0.00499	-0.00277	-0.000234953	0.00184	0.00176	-2.74565e-05	0.000147904
		2009	0	0.00392	-0.000817987	-0.00451	-0.00293	8.43941e-05	0.00166	0.00197	-1.68475e-05	9.96671e-05
		2009.59	0.000943479	0.00552	-0.000802024	-0.00378	-0.00219	0.000580261	0.00177	0.00206	5.87929e-05	2.19678e-05
		2010.19	0.000479055	0.00628	-0.000144172	-0.0033	-0.00255	0.000585396	0.0016	0.00224	-0.000175844	-0.000113983
		2010.78	0.0015	0.00805	0.000134691	-0.00189	-0.00164	0.00155	0.00158	0.00213	8.35965e-05	0.000117341
		2011.38	0.0015	0.00891	-0.000380799	-0.00141	-0.000754467	0.00153	0.00155	0.00219	0.0003381	3.90982e-05
		2011.97	0.00212	0.00948	0	-0.000995851	0	0.0016	0.00162	0.00231	0.0004872	0.000244244
		2012.56	0.0025	0.00936	0.000540195	-0.000860053	0.00032877	0.00139	0.00163	0.00225	0.000651001	0.000440664
		2013.16	0.00296	0.00978	0.00117	-0.000339981	0.000959629	0.00131	0.00182	0.00239	0.000594301	0.0005124
		2013.75	0.00367	0.01061	0.00233	-0.000189713	0.00146	0.0012	0.00215	0.00262	0.000823201	0.000549976
		2014.35	0.0043	0.01066	0.00261	-0.000357746	0.00236	0.00094485	0.0025	0.00279	0.000810601	0.000739564
		2014.94	0.00562	0.01128	0.00298	-0.000227864	0.00227	0.000621341	0.0025	0.00298	0.000987001	0.000954772
		2015.54	0.0068	0.01218	0.004	-0.000117946	0.0032	0.000785663	0.0029	0.00342	0.00109	0.000997472
		2016.13	0.00738	0.01186	0.00415	0	0.00326	0.000605936	0.00277	0.00362	0.00134	0.00105
		2016.72	0.00807	0.01168	0.00437	0.000113573	0.00312	0.000980795	0.00306	0.00387	0.00137	0.00101
		2017.32	0.00787	0.0112	0.00424	-1.29046e-05	0.00265	0.00107	0.00362	0.00394	0.0015	0.000992348
		2017.91	0.00835	0.01146	0.00457	-0.000897774	0.00232	0.00139	0.00353	0.00409	0.00161	0.00114
		2018.5	0.00923	0.01137	0.0052	-0.000465817	0.00271	0.0018	0.00377	0.00422	0.00167	0.00161
		2019.1	0.00883	0.01118	0.00566	-0.000912863	0.00247	0.00183	0.00386	0.00452	0.0018	0.00147
		2019.69	0.00956	0.01118	0.00689	-0.000528531	0.00308	0.00211	0.00428	0.00475	0.00195	0.00162
		2020.29	0.00872	0.01128	0.00629	-0.00114	0.00197	0.00148	0.00426	0.00461	0.00186	0.00157
		2020.88	0.00863	0.01197	0.0065	-0.000699052	0.00188	0.0018	0.00425	0.0044	0.00203	0.00135
		2021.47	0.00905	0.01224	0.00618	0.000126062	0.00216	0.00191	0.00417	0.00423	0.00199	0.0012
		2022.07	0.00899	0.01206	0.00695	0.00010818	0.00206	0.00214	0.004	0.00427	0.00202	0.000942816
		2022.66	0.01017	0.01278	0.00666	0.000168153	0.00271	0.00233	0.00412	0.00412	0.00226	0.000920612
		2023.25	0.00945	0.01284	0.00605	-8.26382e-05	0.00324	0.00223	0.00413	0.00424	0.00214	0.000633668
		2023.85	0.01004	0.0133	0.00683	8.06948e-05	0.00298	0.00206	0.00447	0.00441	0.00211	0.000719068
		2024.44	0.00977	0.01422	0.00739	0.00078461	0.00284	0.00197	0.00468	0.00443	0.00207	0.0005551
		2025.03	0.00926	0.01545	0.00821	0.00112	0.00363	0.00178	0.00501	0.00463	0.00234	0.000551684
		2025.62	0.00914	0.01623	0.00838	0.00144	0.00404	0.00119	0.00528	0.00464	0.00249	0.000505568
		2026.22	0.00981	0.01717	0.00806	0.00167	0.005	0.00151	0.0052	0.005	0.00272	0.000638792
		2026.81	0.01058	0.01787	0.00826	0.00244	0.00474	0.00203	0.00524	0.00559	0.00301	0.0006405
		2027.4	0.01115	0.0185	0.00918	0.00253	0.00526	0.00255	0.00549	0.0059	0.00314	0.000672952
		2027.99	0.01088	0.01887	0.00924	0.00313	0.00568	0.00268	0.00545	0.006	0.00361	0.000840336
		2028.59	0.01053	0.01876	0.00883	0.00318	0.00559	0.00276	0.00548	0.0061	0.00363	0.0011
		2029.18	0.01066	0.01893	0.00913	0.00384	0.00594	0.00325	0.00556	0.0063	0.00379	0.00136
		2029.77	0.01151	0.01999	0.01032	0.00461	0.00625	0.00397	0.00549	0.00622	0.004	0.00182
		2030.37	0.01292	0.02073	0.01169	0.00601	0.00734	0.00426	0.00595	0.00631	0.00446	0.00215
		2030.96	0.01387	0.02141	0.01229	0.00664	0.00776	0.00445	0.00643	0.00654	0.00487	0.0022
		2031.55	0.01519	0.02225	0.01365	0.00759	0.00856	0.00501	0.00671	0.00661	0.00508	0.00254
		2032.14	0.01474	0.0215	0.01277	0.0078	0.00756	0.00468	0.00646	0.00629	0.00498	0.0024
		2032.74	0.01432	0.02047	0.01299	0.00806	0.00705	0.00493	0.00587	0.00593	0.00468	0.00214
		2033.33	0.01438	0.01916	0.01269	0.00796	0.00684	0.0042	0.00584	0.00573	0.00442	0.0021
		2033.92	0.01395	0.01747	0.01275	0.00681	0.00627	0.00366	0.00562	0.00552	0.00406	0.0019
		2034.51	0.0138	0.01682	0.01203	0.00656	0.00604	0.00318	0.00577	0.00531	0.00385	0.00192
		2035.1	0.01405	0.01633	0.01214	0.00656	0.0066	0.00342	0.0059	0.00535	0.00378	0.00198
		2035.7	0.01394	0.01601	0.01211	0.00673	0.00654	0.0029	0.00595	0.00509	0.00362	0.00204
		2036.29	0.01329	0.01602	0.01185	0.00703	0.00698	0.00285	0.00597	0.00487	0.00366	0.00194
		2036.88	0.0134	0.01567	0.01121	0.00634	0.00741	0.00275	0.00572	0.00486	0.00379	0.00179
		2037.47	0.01424	0.0155	0.01129	0.00659	0.00769	0.00325	0.00554	0.00513	0.00379	0.00179
		2038.06	0.01507	0.01621	0.0116	0.00687	0.00818	0.00401	0.00561	0.00548	0.00387	0.00184
		2038.66	0.01509	0.01622	0.01176	0.00678	0.00782	0.00442	0.00556	0.00551	0.00399	0.00177
		2039.25	0.01556	0.017	0.01288	0.00703	0.00866	0.00495	0.00583	0.00567	0.00416	0.00204
		2039.84	0.01587	0.01745	0.01303	0.00724	0.00862	0.00515	0.00596	0.0058	0.00427	0.00197
		2040.43	0.01661	0.01838	0.0139	0.00722	0.00915	0.00598	0.00621	0.00595	0.00436	0.00212
		2041.02	0.01769	0.01976	0.01524	0.00809	0.00984	0.00689	0.00668	0.00609	0.00489	0.00231
		2041.61	0.01916	0.0213	0.01632	0.00924	0.01042	0.00739	0.00694	0.0061	0.00513	0.00244
		2042.2	0.02059	0.02289	0.0182	0.00984	0.01068	0.00786	0.00757	0.00652	0.00533	0.00257
		2042.8	0.02088	0.02356	0.01856	0.01061	0.0105	0.00797	0.00768	0.00686	0.00534	0.00258
		2043.39	0.02098	0.02424	0.01871	0.01114	0.01059	0.00818	0.00754	0.00701	0.00515	0.00253
		2043.98	0.02065	0.02441	0.01852	0.01116	0.00983	0.00764	0.00757	0.00708	0.0052	0.00246
		2044.57	0.02044	0.0247	0.01869	0.01092	0.00993	0.0077	0.0072	0.00713	0.00519	0.0025
		2045.16	0.02128	0.02499	0.01892	0.01121	0.01032	0.00725	0.00794	0.0072	0.0052	0.00255
		2045.75	0.02133	0.02507	0.01888	0.01159	0.01058	0.00737	0.00812	0.00746	0.0054	0.00253
		2046.34	0.02163	0.02482	0.01885	0.01259	0.01078	0.00763	0.00851	0.00757	0.00581	0.00259
		2046.93	0.02323	0.02494	0.0196	0.01324	0.01173	0.00807	0.00863	0.00764	0.00611	0.00268
		2047.53	0.02304	0.02452	0.01907	0.01314	0.0118	0.0083	0.0086	0.0076	0.00602	0.00274
		2048.12	0.02397	0.02468	0.01935	0.01372	0.01285	0.00891	0.00878	0.00783	0.00618	0.00278
		2048.71	0.02471	0.02472	0.01984	0.01386	0.01357	0.00948	0.00874	0.00819	0.00627	0.00281
		2049.3	0.0257	0.0252	0.02009	0.01409	0.01375	0.01023	0.00908	0.00835	0.00607	0.00305
		2049.89	0.02605	0.0254	0.01958	0.01452	0.01392	0.01082	0.00931	0.00836	0.00617	0.0032
		2050.48	0.02625	0.0257	0.01986	0.01446	0.01336	0.01139	0.00951	0.00831	0.00619	0.00333
		2051.07	0.02628	0.02588	0.02046	0.01504	0.01319	0.01179	0.00976	0.00847	0.00608	0.00337
		2051.66	0.02658	0.02605	0.02023	0.01473	0.01289	0.01201	0.00994	0.00851	0.00601	0.00319
		2052.25	0.02624	0.02737	0.02048	0.01476	0.01375	0.01233	0.01003	0.00846	0.0062	0.00328
		2052.84	0.02569	0.02804	0.02051	0.01502	0.01362	0.01243	0.01007	0.0085	0.00621	0.00336
		2053.43	0.02558	0.02843	0.02052	0.01511	0.01351	0.01242	0.01033	0.00859	0.00603	0.00334
		2054.02	0.02522	0.02882	0.02068	0.01484	0.01328	0.01207	0.01045	0.00827	0.00579	0.00333
		2054.61	0.02542	0.02975	0.02054	0.01522	0.01385	0.01194	0.01057	0.00854	0.00569	0.00341
		2055.2	0.02567	0.03053	0.02093	0.01519	0.01464	0.0115	0.01058	0.00859	0.00575	0.00344
		2055.79	0.02589	0.0312	0.0217	0.01503	0.01488	0.01157	0.01044	0.00847	0.00615	0.00336
		2056.38	0.02651	0.03175	0.02238	0.01549	0.01548	0.01209	0.01045	0.00832	0.00611	0.00317
		2056.97	0.02765	0.03242	0.02334	0.01673	0.01606	0.01246	0.01116	0.0085	0.0065	0.00319
		2057.56	0.02788	0.0324	0.02392	0.01762	0.01688	0.01257	0.01122	0.00851	0.00677	0.00321
		2058.15	0.02842	0.03203	0.02412	0.01765	0.017	0.01271	0.01155	0.00857	0.0071	0.0034
		2058.74	0.03036	0.03291	0.02496	0.01814	0.01807	0.0133	0.01169	0.00865	0.0072	0.00353
		2059.33	0.03064	0.0333	0.02505	0.01853	0.01891	0.01339	0.01198	0.0089	0.00722	0.0037
		2059.92	0.03181	0.03417	0.02558	0.01945	0.01974	0.01383	0.01208	0.00893	0.00772	0.00368
		2060.51	0.03273	0.03465	0.02565	0.01931	0.01995	0.01396	0.01196	0.00916	0.008	0.00385
		2061.1	0.03429	0.0356	0.02607	0.01988	0.02017	0.01473	0.01209	0.00908	0.00827	0.00432
		2061.69	0.03499	0.03663	0.02692	0.02122	0.02069	0.0152	0.01217	0.00946	0.00891	0.00469
		2062.28	0.03489	0.03668	0.02739	0.02115	0.02026	0.01504	0.01215	0.00957	0.00908	0.00469
		2062.87	0.03577	0.03802	0.02832	0.02216	0.02097	0.01571	0.0126	0.01013	0.00942	0.00493
		2063.46	0.03654	0.03904	0.0285	0.02218	0.02185	0.01664	0.01272	0.0106	0.0099	0.00516
		2064.05	0.03601	0.03984	0.02859	0.02198	0.0222	0.01675	0.01256	0.0109	0.00993	0.00535
		2064.64	0.03761	0.04049	0.02954	0.02262	0.0224	0.0177	0.01282	0.01135	0.00994	0.00569
		2065.22	0.03808	0.04028	0.02941	0.02315	0.02232	0.01826	0.01299	0.0114	0.00985	0.0058
		2065.82	0.03803	0.03954	0.02962	0.02332	0.02238	0.01847	0.01276	0.01137	0.00958	0.00589
		2066.4	0.03817	0.03997	0.0306	0.02365	0.02285	0.01923	0.01293	0.01185	0.00956	0.00608
		2066.99	0.03792	0.03922	0.03084	0.02401	0.02295	0.01899	0.0126	0.01166	0.00946	0.00599
		2067.58	0.03866	0.03954	0.03226	0.02533	0.02275	0.0202	0.01296	0.01188	0.0096	0.00574
		2068.17	0.03829	0.03949	0.03351	0.0259	0.02306	0.0205	0.0137	0.01193	0.00967	0.0057
		2068.76	0.03886	0.03987	0.03394	0.02724	0.0239	0.02046	0.01424	0.01227	0.00998	0.00588
		2069.35	0.03879	0.03992	0.03426	0.02712	0.02422	0.02064	0.01451	0.01227	0.00994	0.00593
		2069.94	0.03925	0.04054	0.035	0.02733	0.02463	0.02099	0.01506	0.01252	0.00988	0.00597
		2070.53	0.03874	0.04088	0.03518	0.02741	0.02492	0.02099	0.01521	0.01218	0.00965	0.00562
		2071.11	0.03877	0.04128	0.03534	0.02773	0.02554	0.021	0.01556	0.01211	0.00979	0.00549
		2071.7	0.03936	0.0417	0.03523	0.02752	0.02511	0.0209	0.01551	0.01163	0.00979	0.00524
		2072.29	0.04028	0.04234	0.03553	0.02748	0.02586	0.02047	0.01558	0.01167	0.00953	0.00528
		2072.88	0.04147	0.04347	0.03687	0.02834	0.02631	0.02106	0.01603	0.01163	0.00972	0.00577
		2073.47	0.04207	0.04359	0.03693	0.02825	0.0261	0.02083	0.01623	0.0116	0.00979	0.00556
		2074.06	0.04363	0.04409	0.0378	0.02835	0.02673	0.02056	0.01637	0.01165	0.00989	0.00577
		2074.64	0.04506	0.04597	0.0383	0.02931	0.02749	0.02126	0.01694	0.01198	0.00991	0.00613
		2075.23	0.04596	0.04615	0.03832	0.02914	0.02795	0.02145	0.01668	0.01206	0.01012	0.00636
		2075.82	0.04726	0.04659	0.03818	0.02966	0.02825	0.0218	0.01661	0.01198	0.01004	0.00656
		2076.41	0.04964	0.04733	0.03931	0.03074	0.02901	0.02265	0.01716	0.01229	0.01009	0.00723
		2077	0.04906	0.04689	0.0391	0.03126	0.02923	0.02253	0.01714	0.01224	0.01017	0.00737
		2077.59	0.04961	0.04726	0.03895	0.03162	0.03009	0.02272	0.01746	0.01246	0.01025	0.00767
		2078.17	0.05056	0.04844	0.03956	0.03217	0.03039	0.02325	0.01776	0.01265	0.01052	0.00785
		2078.76	0.05201	0.04941	0.04053	0.03347	0.03106	0.02356	0.01818	0.01299	0.01087	0.00799
		2079.35	0.0531	0.05116	0.04204	0.03459	0.03152	0.02433	0.01888	0.01355	0.01156	0.00845
		2079.94	0.05321	0.05166	0.04232	0.03452	0.03191	0.02427	0.01938	0.01363	0.012	0.00891
		2080.52	0.05477	0.0535	0.04352	0.03596	0.03319	0.02489	0.01989	0.01416	0.01251	0.00933
		2081.11	0.05538	0.05436	0.04462	0.03623	0.03414	0.02594	0.02054	0.01449	0.01288	0.00953
		2081.7	0.05638	0.05556	0.04588	0.03764	0.03529	0.02676	0.02132	0.0149	0.01299	0.00969
		2082.29	0.05626	0.05654	0.04667	0.03798	0.036	0.02754	0.02203	0.01503	0.01326	0.00978
		2082.87	0.05738	0.05727	0.04773	0.0394	0.03686	0.02848	0.0225	0.01553	0.01356	0.01007
		2083.46	0.05848	0.05808	0.04933	0.04051	0.03766	0.02889	0.02299	0.01599	0.01381	0.01016
		2084.05	0.05975	0.05855	0.05109	0.04192	0.03893	0.03025	0.02334	0.01658	0.0141	0.01038
		2084.64	0.06083	0.05964	0.05275	0.04305	0.03982	0.03147	0.02347	0.01689	0.01451	0.01056
		2085.22	0.06305	0.06094	0.05445	0.04437	0.04122	0.0323	0.0238	0.01737	0.01476	0.01052
		2085.81	0.06408	0.06287	0.05578	0.04536	0.043	0.0325	0.02435	0.01784	0.01496	0.01086
		2086.4	0.0654	0.06457	0.05767	0.04657	0.04449	0.03369	0.02477	0.01826	0.01518	0.01095
		2086.99	0.06758	0.06553	0.05928	0.04761	0.04621	0.03471	0.02496	0.0184	0.01539	0.01119
		2087.57	0.06997	0.06692	0.06106	0.04894	0.04762	0.03567	0.02559	0.01866	0.01543	0.01148
		2088.16	0.0731	0.06917	0.06391	0.05087	0.04958	0.03681	0.02639	0.01931	0.01566	0.01192
		2088.75	0.07432	0.07049	0.06483	0.05172	0.05048	0.03772	0.02677	0.01946	0.01595	0.01197
		2089.33	0.07828	0.07335	0.06687	0.05343	0.0519	0.03883	0.0277	0.0202	0.01643	0.01213
		2089.92	0.08143	0.07614	0.06965	0.05525	0.05291	0.04041	0.02856	0.021	0.01701	0.01275
		2090.51	0.08441	0.07895	0.07152	0.05753	0.05433	0.04175	0.02974	0.02159	0.01769	0.01336
		2091.09	0.08786	0.08179	0.07412	0.05993	0.05566	0.0431	0.03098	0.02229	0.01855	0.01423
		2091.68	0.09158	0.08451	0.07597	0.06167	0.05707	0.04453	0.0321	0.02295	0.01939	0.01472
		2092.27	0.09533	0.08802	0.07903	0.06447	0.05913	0.04614	0.0335	0.02395	0.02036	0.01525
		2092.85	0.09894	0.09044	0.08134	0.0669	0.06108	0.0481	0.03485	0.02472	0.02109	0.01568
		2093.44	0.10303	0.09406	0.08398	0.07007	0.06352	0.05041	0.03631	0.02573	0.02207	0.01665
		2094.03	0.1053	0.09745	0.08682	0.07235	0.06594	0.05256	0.03771	0.02663	0.02307	0.01742
		2094.61	0.10909	0.10099	0.09007	0.07619	0.06854	0.0551	0.03919	0.02762	0.02427	0.01811
		2095.2	0.11293	0.10453	0.09331	0.07946	0.07141	0.05732	0.04058	0.02854	0.02536	0.01875
		2095.78	0.11705	0.10887	0.0969	0.08273	0.07457	0.06	0.04201	0.02954	0.0264	0.01936
		2096.37	0.12106	0.11426	0.10021	0.0861	0.0785	0.06277	0.04338	0.0306	0.02751	0.01993
		2096.96	0.12598	0.11855	0.10408	0.08929	0.08208	0.06511	0.04523	0.03174	0.0284	0.02066
		2097.54	0.13061	0.12383	0.10799	0.0931	0.08572	0.06778	0.04695	0.03292	0.0294	0.02146
		2098.13	0.13593	0.12845	0.11277	0.09672	0.08887	0.07074	0.04826	0.03392	0.03019	0.02232
		2098.71	0.14118	0.13292	0.11691	0.10112	0.09273	0.07321	0.05004	0.03514	0.03119	0.02317
		2099.3	0.1474	0.13827	0.12176	0.10543	0.09659	0.07604	0.05193	0.03666	0.03233	0.02406
		2099.89	0.15304	0.14384	0.12671	0.1096	0.10075	0.07929	0.05377	0.03815	0.03341	0.02487
		2100.47	0.15837	0.14904	0.1321	0.11342	0.10443	0.08261	0.05605	0.03976	0.0346	0.02584
		2101.06	0.16514	0.1552	0.13809	0.11854	0.10878	0.08534	0.05836	0.04174	0.03599	0.02706
		2101.64	0.17169	0.16151	0.14437	0.12382	0.1136	0.08953	0.06086	0.04372	0.03754	0.02861
		2102.23	0.1785	0.16693	0.15029	0.12909	0.11784	0.09244	0.06324	0.04517	0.0392	0.02998
		2102.81	0.1866	0.1732	0.15736	0.13466	0.12303	0.09554	0.06586	0.04701	0.04093	0.03126
		2103.4	0.19492	0.18004	0.16412	0.14027	0.12854	0.09948	0.06839	0.04897	0.04254	0.0325
		2103.99	0.20323	0.1873	0.17158	0.14662	0.13441	0.10402	0.07167	0.05084	0.04422	0.03384
		2104.57	0.21193	0.19477	0.17819	0.15323	0.13991	0.10887	0.07482	0.05273	0.04602	0.03549
		2105.16	0.22201	0.20373	0.18659	0.16043	0.14685	0.11381	0.07859	0.05501	0.04838	0.03749
		2105.74	0.23155	0.21321	0.19519	0.16794	0.15319	0.11916	0.08218	0.05699	0.05058	0.03918
		2106.33	0.24228	0.22212	0.20374	0.17611	0.16015	0.12458	0.08592	0.05921	0.05296	0.04099
		2106.91	0.25343	0.23169	0.21288	0.18389	0.16685	0.13012	0.0896	0.0616	0.05511	0.04301
		2107.5	0.26463	0.24295	0.22281	0.19259	0.17465	0.13634	0.09357	0.06431	0.05761	0.04473
		2108.08	0.27619	0.25397	0.23311	0.20214	0.18257	0.14255	0.09778	0.06729	0.06025	0.04684
		2108.67	0.28846	0.26433	0.24286	0.21107	0.1898	0.14824	0.1018	0.07025	0.06253	0.04889
		2109.25	0.30147	0.27669	0.25372	0.22201	0.19759	0.15522	0.10648	0.07357	0.06526	0.0512
		2109.84	0.31428	0.28852	0.26532	0.23241	0.2057	0.16185	0.11115	0.07692	0.0679	0.0536
		2110.42	0.32786	0.3012	0.27691	0.24341	0.21447	0.16852	0.11619	0.08061	0.07077	0.05581
		2111.01	0.34192	0.31424	0.28937	0.25392	0.22339	0.17614	0.12129	0.08427	0.07363	0.05819
		2111.59	0.3544	0.32637	0.30176	0.26412	0.23265	0.18343	0.12619	0.08781	0.07636	0.06046
		2112.18	0.36811	0.33873	0.31399	0.27449	0.24169	0.19081	0.13129	0.09148	0.07938	0.06278
		2112.76	0.38237	0.35246	0.32657	0.2853	0.25142	0.19813	0.13596	0.09517	0.08231	0.06531
		2113.34	0.39574	0.36503	0.33907	0.29565	0.26083	0.20516	0.14079	0.09841	0.08509	0.0678
		2113.93	0.4098	0.37676	0.35102	0.30591	0.27003	0.21168	0.14574	0.10147	0.08765	0.06988
		2114.51	0.4237	0.38945	0.363	0.31632	0.27948	0.21882	0.1507	0.10491	0.09018	0.07191
		2115.1	0.4371	0.40127	0.37395	0.32647	0.28846	0.22603	0.15553	0.10801	0.09269	0.07405
		2115.68	0.44928	0.41272	0.38409	0.33495	0.29659	0.23283	0.16014	0.11087	0.09522	0.07616
		2116.26	0.46151	0.42404	0.39414	0.34412	0.30496	0.23979	0.16431	0.11367	0.09769	0.0783
		2116.85	0.47241	0.4336	0.40282	0.35197	0.31265	0.24485	0.16774	0.11599	0.09993	0.07979
		2117.43	0.48187	0.44256	0.40992	0.35934	0.31937	0.25043	0.17059	0.11787	0.10205	0.08144
		2118.02	0.49058	0.45022	0.41634	0.3654	0.32566	0.2552	0.17322	0.11991	0.1039	0.08287
		2118.6	0.49729	0.457	0.42195	0.37021	0.33012	0.25906	0.17533	0.12144	0.10546	0.08402
		2119.19	0.50246	0.46239	0.42608	0.37522	0.33477	0.26193	0.17731	0.12266	0.10698	0.08494
		2119.77	0.50674	0.46662	0.42925	0.37876	0.33731	0.26373	0.17857	0.12374	0.10818	0.08578
		2120.35	0.50936	0.46905	0.4299	0.38081	0.33899	0.26529	0.17911	0.12435	0.10869	0.08612
		2120.94	0.51133	0.47062	0.43067	0.383	0.34023	0.26717	0.18006	0.12472	0.10931	0.0866
		2121.52	0.51097	0.4707	0.42994	0.38304	0.34015	0.26721	0.17994	0.12466	0.10932	0.08674
		2122.1	0.50823	0.46844	0.42706	0.38086	0.33826	0.26621	0.17945	0.12397	0.10896	0.08609
		2122.69	0.50519	0.4653	0.42432	0.37859	0.33659	0.26496	0.17829	0.12307	0.10859	0.0856
		2123.27	0.49971	0.46071	0.41981	0.37449	0.33361	0.26257	0.17664	0.12168	0.10741	0.08458
		2123.86	0.49368	0.45565	0.41392	0.36942	0.3294	0.25937	0.17453	0.12004	0.10604	0.08326
		2124.44	0.48682	0.44951	0.40803	0.36402	0.32446	0.25583	0.17211	0.11821	0.10432	0.08207
		2125.02	0.4787	0.44125	0.40078	0.35772	0.31915	0.25123	0.16957	0.11589	0.10238	0.0804
		2125.61	0.46954	0.43199	0.39358	0.35046	0.31208	0.24656	0.16682	0.11381	0.1001	0.07855
		2126.19	0.45924	0.42338	0.38608	0.34269	0.30519	0.24126	0.16351	0.11158	0.09774	0.07681
		2126.77	0.4479	0.413	0.37738	0.33392	0.29759	0.23507	0.15962	0.1086	0.09527	0.07471
		2127.36	0.43643	0.40217	0.36861	0.32419	0.28979	0.22936	0.15555	0.10582	0.09258	0.07286
		2127.94	0.42505	0.39156	0.35915	0.31509	0.2815	0.22367	0.15148	0.1029	0.08973	0.0706
		2128.52	0.41177	0.37898	0.34793	0.30493	0.27218	0.21607	0.14671	0.09942	0.08683	0.06801
		2129.1	0.39961	0.36798	0.33791	0.29544	0.26395	0.20984	0.14201	0.09639	0.08405	0.06589
		2129.69	0.38612	0.35588	0.3273	0.28535	0.25502	0.20302	0.13728	0.09322	0.0811	0.0637
		2130.27	0.37254	0.34372	0.31687	0.27525	0.24578	0.19586	0.13219	0.09009	0.07837	0.06142
		2130.85	0.35893	0.33112	0.305	0.26528	0.23647	0.18853	0.12733	0.08658	0.0756	0.05932
		2131.43	0.34578	0.31992	0.29403	0.25533	0.2275	0.18171	0.12265	0.08345	0.0728	0.05711
		2132.02	0.33281	0.30784	0.28319	0.2463	0.21922	0.17513	0.11814	0.08062	0.07012	0.05521
		2132.6	0.31985	0.29679	0.27187	0.23719	0.21102	0.1689	0.11366	0.07749	0.06759	0.05333
		2133.18	0.30679	0.28547	0.26115	0.22763	0.20287	0.16212	0.10912	0.07467	0.06496	0.05145
		2133.77	0.29462	0.27416	0.25039	0.21885	0.19545	0.15588	0.10518	0.07173	0.06272	0.04927
		2134.35	0.28342	0.26414	0.24093	0.21043	0.18838	0.15	0.10091	0.06894	0.06064	0.04751
		2134.93	0.27136	0.25424	0.2312	0.20189	0.18138	0.14374	0.09707	0.06629	0.05841	0.04566
		2135.51	0.26058	0.24425	0.22117	0.19418	0.17435	0.13787	0.09343	0.0639	0.05636	0.04387
		2136.09	0.25076	0.23449	0.21269	0.1876	0.16762	0.13299	0.09021	0.0617	0.05445	0.04223
		2136.68	0.24144	0.22578	0.20489	0.1803	0.16214	0.12817	0.0872	0.05957	0.05272	0.04042
		2137.26	0.23068	0.21679	0.19677	0.17284	0.15524	0.12284	0.08354	0.05755	0.05057	0.03891
		2137.84	0.22254	0.20909	0.1901	0.16641	0.15019	0.11822	0.08034	0.05541	0.04881	0.03739
		2138.42	0.21427	0.20066	0.18273	0.15997	0.1442	0.11373	0.07703	0.05315	0.0471	0.03596
		2139.01	0.2071	0.19328	0.17597	0.15398	0.13911	0.1098	0.07416	0.0514	0.04543	0.03483
		2139.59	0.19974	0.18678	0.16992	0.14794	0.13337	0.10565	0.07136	0.04979	0.0437	0.03332
		2140.17	0.19237	0.18008	0.16421	0.14284	0.12895	0.10167	0.06863	0.04792	0.04186	0.03178
		2140.75	0.18629	0.17406	0.15892	0.13791	0.12499	0.09814	0.06605	0.04659	0.04046	0.03071
		2141.33	0.18	0.16755	0.15367	0.13291	0.12056	0.09485	0.06379	0.0449	0.0391	0.02981
		2141.91	0.17372	0.16159	0.14839	0.12745	0.11552	0.09112	0.06152	0.04325	0.03792	0.02871
		2142.5	0.16816	0.15574	0.14356	0.1228	0.11103	0.08788	0.05968	0.04141	0.03667	0.02784
		2143.08	0.1633	0.15119	0.13931	0.11922	0.10768	0.08532	0.05824	0.04019	0.03531	0.02702
		2143.66	0.15882	0.14647	0.13466	0.1155	0.10378	0.08247	0.05663	0.03898	0.03402	0.02607
		2144.24	0.15391	0.14231	0.13016	0.11136	0.1006	0.07984	0.05491	0.03745	0.0329	0.02528
		2144.82	0.14918	0.13699	0.12633	0.10708	0.09759	0.07724	0.0534	0.03623	0.03197	0.02466
		2145.4	0.14475	0.13278	0.12236	0.10328	0.09457	0.07501	0.05195	0.0349	0.03115	0.02384
		2145.99	0.14053	0.12866	0.11858	0.09983	0.09122	0.07267	0.05026	0.03404	0.03029	0.02329
		2146.57	0.13628	0.12436	0.11548	0.09642	0.08852	0.06996	0.04894	0.03313	0.02938	0.02265
		2147.15	0.13267	0.12084	0.112	0.09411	0.08624	0.06805	0.04795	0.03243	0.02865	0.02196
		2147.73	0.12826	0.11761	0.10902	0.09081	0.08383	0.06702	0.0467	0.03162	0.0281	0.02143
		2148.31	0.1239	0.11433	0.10512	0.08716	0.08132	0.06518	0.04521	0.03076	0.02738	0.02078
		2148.89	0.12	0.11082	0.10145	0.08448	0.07853	0.06314	0.0434	0.02997	0.0263	0.02031
		2149.47	0.11717	0.10784	0.0989	0.08212	0.07666	0.06166	0.04234	0.0293	0.02576	0.01978
		2150.05	0.114	0.10497	0.09552	0.08038	0.07444	0.0598	0.04101	0.02846	0.02496	0.01906
		2150.63	0.11032	0.1026	0.09281	0.07752	0.07241	0.05783	0.03952	0.02767	0.02418	0.01834
		2151.22	0.1076	0.1001	0.09016	0.07517	0.07046	0.05625	0.03855	0.02721	0.02349	0.01767
		2151.8	0.10497	0.09756	0.08781	0.07365	0.06919	0.05502	0.03785	0.02624	0.02305	0.01707
		2152.38	0.10241	0.09505	0.08494	0.07157	0.06741	0.05345	0.03687	0.02546	0.02271	0.01672
		2152.96	0.09939	0.09263	0.08259	0.06955	0.06491	0.05244	0.03578	0.02455	0.02203	0.01622
		2153.54	0.09611	0.09008	0.08023	0.0673	0.06284	0.05118	0.03492	0.02363	0.02147	0.01562
		2154.12	0.09513	0.08861	0.0791	0.06634	0.06148	0.05052	0.03434	0.02303	0.02103	0.01545
		2154.7	0.09294	0.08689	0.07695	0.06442	0.05982	0.04904	0.03369	0.02261	0.02036	0.01495
		2155.28	0.09177	0.0848	0.0751	0.06324	0.05817	0.04732	0.03314	0.02192	0.01981	0.01452
		2155.86	0.08906	0.08319	0.07384	0.0618	0.05672	0.04604	0.03235	0.02104	0.01956	0.01418
		2156.44	0.0866	0.08101	0.07273	0.05986	0.05498	0.04516	0.03134	0.02063	0.01928	0.01397
		2157.02	0.0847	0.07906	0.07111	0.05874	0.0541	0.04394	0.03038	0.02001	0.01884	0.01356
		2157.6	0.08288	0.078	0.07052	0.05816	0.05351	0.04256	0.02976	0.01969	0.01828	0.0133
		2158.18	0.08168	0.07653	0.06925	0.0567	0.05256	0.04126	0.0289	0.01917	0.01804	0.01301
		2158.76	0.0796	0.07492	0.0682	0.05615	0.05156	0.04029	0.02806	0.01866	0.01758	0.01252
		2159.34	0.077	0.07346	0.06657	0.05412	0.04992	0.03961	0.0272	0.01835	0.01706	0.01229
		2159.92	0.07602	0.0717	0.06471	0.05333	0.04872	0.0386	0.02636	0.01818	0.01643	0.01174
		2160.5	0.07495	0.07	0.06326	0.0527	0.04735	0.03758	0.02562	0.01791	0.01595	0.01127
		2161.08	0.0731	0.06874	0.06137	0.05135	0.04644	0.03656	0.0251	0.01763	0.01562	0.01069
		2161.66	0.07153	0.06725	0.05944	0.04969	0.0453	0.03583	0.02443	0.0171	0.01508	0.01021
		2162.24	0.07087	0.06692	0.05854	0.04881	0.0445	0.03561	0.0238	0.01708	0.01491	0.01004
		2162.82	0.06966	0.06548	0.05713	0.04796	0.04402	0.03526	0.02384	0.0171	0.01475	0.00993
		2163.4	0.06827	0.06423	0.05634	0.04726	0.0429	0.03513	0.02377	0.01664	0.01447	0.00994
		2163.98	0.06695	0.06287	0.05489	0.04679	0.04161	0.03528	0.0234	0.01663	0.01415	0.00972
		2164.56	0.065	0.06171	0.05395	0.04535	0.04087	0.03545	0.02314	0.0167	0.01391	0.00974
		2165.14	0.06354	0.06114	0.05334	0.04455	0.04054	0.03511	0.02317	0.01673	0.01399	0.00981
		2165.72	0.06312	0.05985	0.05224	0.04362	0.03999	0.03435	0.02299	0.01684	0.01396	0.00975
		2166.3	0.06212	0.05932	0.05185	0.04272	0.03961	0.03393	0.02279	0.01692	0.01402	0.00971
		2166.88	0.06086	0.05756	0.05074	0.04186	0.0385	0.03338	0.02244	0.01654	0.01385	0.00975
		2167.45	0.05891	0.05683	0.05043	0.04103	0.03823	0.03301	0.0222	0.0161	0.01393	0.00972
		2168.03	0.05812	0.05523	0.05011	0.0404	0.03754	0.03257	0.02174	0.01584	0.01385	0.00998
		2168.61	0.05686	0.05369	0.04957	0.03985	0.03735	0.0315	0.02136	0.01521	0.01367	0.00989
		2169.19	0.0562	0.05302	0.04934	0.03882	0.03682	0.03075	0.021	0.01501	0.01354	0.00981
		2169.77	0.056	0.05165	0.04859	0.03805	0.03603	0.03027	0.02035	0.01473	0.01368	0.0096
		2170.35	0.05552	0.05125	0.04929	0.03791	0.03607	0.03015	0.02004	0.01462	0.01367	0.00945
		2170.93	0.05523	0.05098	0.04844	0.03599	0.03568	0.02952	0.01986	0.01455	0.01361	0.00936
		2171.51	0.0554	0.0499	0.04813	0.03582	0.03547	0.02922	0.01976	0.01435	0.01362	0.00906
		2172.09	0.0544	0.04909	0.04668	0.03406	0.03445	0.02814	0.01929	0.01396	0.01356	0.00874
		2172.66	0.05404	0.04895	0.04543	0.03298	0.03435	0.02828	0.01911	0.01371	0.01325	0.00863
		2173.24	0.05375	0.04788	0.04474	0.0324	0.03434	0.02792	0.01875	0.01342	0.01296	0.00849
		2173.82	0.05408	0.04757	0.04453	0.0332	0.03359	0.028	0.01861	0.01341	0.01285	0.00834
		2174.4	0.05336	0.04717	0.04409	0.03269	0.03333	0.02809	0.01895	0.01307	0.0124	0.00833
		2174.98	0.05238	0.04595	0.04303	0.03215	0.03256	0.0277	0.01889	0.01252	0.01201	0.0082
		2175.56	0.05148	0.04521	0.04198	0.03201	0.03191	0.0275	0.01877	0.01243	0.01168	0.00809
		2176.14	0.05129	0.04542	0.04152	0.03172	0.03179	0.02702	0.01867	0.01233	0.01139	0.00819
		2176.72	0.04992	0.04475	0.0403	0.0312	0.03019	0.02647	0.01799	0.0119	0.01087	0.00794
		2177.29	0.04993	0.04355	0.03919	0.03037	0.02967	0.02584	0.01749	0.01173	0.01069	0.00773
		2177.87	0.04872	0.04332	0.03935	0.03005	0.02865	0.02549	0.0171	0.01148	0.01069	0.00786
		2178.45	0.04663	0.04175	0.03799	0.02889	0.02729	0.0245	0.0163	0.01092	0.01018	0.00786
		2179.03	0.0451	0.04108	0.03698	0.02883	0.02675	0.0237	0.01591	0.01068	0.00991	0.00771
		2179.61	0.04382	0.03955	0.036	0.02782	0.02543	0.02299	0.01519	0.01034	0.00976	0.00754
		2180.18	0.04269	0.03895	0.03582	0.0268	0.02475	0.02219	0.01481	0.0104	0.00962	0.00745
		2180.76	0.04209	0.03791	0.03474	0.02579	0.02433	0.02172	0.01447	0.01026	0.00971	0.00717
		2181.34	0.04105	0.03729	0.03446	0.0256	0.02338	0.02125	0.01401	0.01026	0.00971	0.00692
		2181.92	0.03991	0.03682	0.0339	0.02515	0.02306	0.02088	0.01363	0.01019	0.00961	0.00673
		2182.49	0.03871	0.03554	0.03303	0.02392	0.02269	0.01993	0.01297	0.00958	0.00936	0.00627
		2183.07	0.03656	0.03327	0.03203	0.02306	0.0223	0.01932	0.01233	0.00923	0.00902	0.00601
		2183.65	0.03571	0.03239	0.03078	0.02174	0.02183	0.01852	0.01174	0.00882	0.00898	0.00568
		2184.23	0.03394	0.03117	0.02987	0.02167	0.02208	0.01803	0.01122	0.0085	0.00885	0.00536
		2184.81	0.03377	0.03024	0.02977	0.02167	0.02242	0.01753	0.01118	0.00845	0.00864	0.0052
		2185.38	0.03322	0.02975	0.02956	0.02115	0.0217	0.01714	0.01114	0.00817	0.00851	0.00504
		2185.96	0.03227	0.02936	0.02924	0.02037	0.0215	0.01703	0.01131	0.00764	0.00814	0.00491
		2186.54	0.03108	0.02796	0.02819	0.0194	0.02101	0.0166	0.01123	0.00722	0.00792	0.00468
		2187.11	0.03126	0.02778	0.02809	0.01996	0.02052	0.01679	0.01127	0.00711	0.00787	0.00464
		2187.69	0.03128	0.02731	0.02808	0.01967	0.0199	0.01658	0.01078	0.00689	0.00781	0.00454
		2188.27	0.02963	0.02547	0.02644	0.01783	0.01839	0.01585	0.00996	0.00616	0.00773	0.00439
		2188.85	0.0301	0.0257	0.02635	0.01786	0.0183	0.01587	0.00989	0.00641	0.00823	0.00437
		2189.42	0.02862	0.02485	0.0255	0.01705	0.01772	0.01518	0.00944	0.006	0.00805	0.00436
		2190	0.02861	0.02471	0.02478	0.01642	0.01725	0.01526	0.00917	0.00597	0.00785	0.0045
		2190.58	0.02909	0.02399	0.02406	0.01653	0.01729	0.01454	0.009	0.00632	0.00777	0.00432
		2191.16	0.0284	0.02283	0.02351	0.0159	0.01642	0.01414	0.00874	0.00608	0.00771	0.00435
		2191.73	0.02851	0.02267	0.02301	0.01609	0.0161	0.01419	0.00875	0.00618	0.00759	0.00436
		2192.31	0.02741	0.02145	0.02184	0.0155	0.01516	0.01382	0.0086	0.00591	0.00745	0.00411
		2192.89	0.02636	0.02072	0.02119	0.0153	0.01418	0.01326	0.00815	0.00589	0.00686	0.00369
		2193.46	0.02595	0.02062	0.02032	0.01525	0.01465	0.01291	0.00783	0.00574	0.00652	0.00366
		2194.04	0.02538	0.01974	0.0201	0.01479	0.01437	0.01245	0.00748	0.00567	0.00643	0.00349
		2194.61	0.02373	0.01862	0.01884	0.01378	0.01363	0.01181	0.0072	0.00553	0.00594	0.00319
		2195.19	0.02389	0.01955	0.01893	0.01402	0.01388	0.01163	0.0074	0.00559	0.00603	0.00307
		2195.77	0.02199	0.01836	0.01774	0.0137	0.01379	0.01059	0.0071	0.00551	0.00568	0.00268
		2196.34	0.02199	0.01785	0.01723	0.01341	0.01356	0.01054	0.00714	0.00555	0.00525	0.00271
		2196.92	0.02016	0.01731	0.01656	0.01215	0.01328	0.00981	0.00696	0.00526	0.00499	0.00247
		2197.5	0.01939	0.01719	0.01601	0.01196	0.01248	0.01001	0.00692	0.00497	0.00486	0.00221
		2198.07	0.01855	0.01705	0.01567	0.01132	0.01249	0.00965	0.00661	0.00469	0.00481	0.00206
		2198.65	0.01758	0.01693	0.01558	0.01062	0.01148	0.00925	0.00624	0.00451	0.00481	0.00188
		2199.23	0.01699	0.01596	0.01518	0.00965	0.01096	0.00907	0.00567	0.00435	0.00469	0.0019
		2199.8	0.01576	0.01484	0.01433	0.00901	0.0104	0.00885	0.00533	0.00411	0.00467	0.00191
		2200.38	0.0152	0.01515	0.01443	0.00889	0.0105	0.00872	0.00515	0.00431	0.00454	0.0019
		2200.95	0.01403	0.01434	0.01442	0.00816	0.0103	0.00766	0.00492	0.00397	0.00423	0.00221
		2201.53	0.01421	0.01474	0.01495	0.0085	0.01013	0.00795	0.00468	0.00414	0.00441	0.0026
		2202.11	0.01335	0.01411	0.0143	0.00816	0.00982	0.00715	0.00439	0.00382	0.00442	0.00253
		2202.68	0.01265	0.01315	0.01387	0.00766	0.0093	0.00719	0.00407	0.00324	0.00442	0.00242
		2203.26	0.01227	0.01292	0.01342	0.00705	0.00915	0.0073	0.00387	0.0031	0.0044	0.00222
		2203.83	0.01185	0.01248	0.01243	0.00628	0.00856	0.00652	0.00385	0.00294	0.00416	0.00202
		2204.41	0.01143	0.01218	0.01085	0.00541	0.00821	0.00595	0.00331	0.00299	0.00393	0.00184
		2204.98	0.01213	0.01295	0.01057	0.00599	0.00884	0.00663	0.0036	0.00324	0.00418	0.00199
		2205.56	0.01104	0.0117	0.00993	0.00576	0.00803	0.00675	0.00324	0.00325	0.00412	0.00163
		2206.14	0.01036	0.01119	0.00878	0.0051	0.00757	0.00682	0.00326	0.0029	0.00387	0.00121
		2206.71	0.0101	0.01094	0.00859	0.00511	0.00764	0.00682	0.00341	0.00288	0.0039	0.00102
		2207.29	0.00954	0.00963	0.00736	0.00486	0.00704	0.0061	0.00293	0.00266	0.00369	0.00074298
		2207.86	0.01012	0.00917	0.007	0.0049	0.00693	0.00581	0.0029	0.00252	0.00362	0.000534604
		2208.44	0.00991	0.00887	0.00711	0.00461	0.00686	0.00574	0.00287	0.00212	0.00366	0.000249368
		2209.01	0.00984	0.00838	0.0067	0.00429	0.00621	0.00575	0.00271	0.00176	0.00364	-2.80278e-05
		2209.59	0.0096	0.00804	0.00616	0.00395	0.00608	0.00528	0.00231	0.00167	0.00343	-3.55459e-05
		2210.16	0.00965	0.00797	0.00607	0.00381	0.00523	0.00542	0.00227	0.00166	0.00317	-8.2534e-07
		2210.74	0.00906	0.00677	0.00564	0.00382	0.00569	0.00562	0.00232	0.00177	0.00282	3.4992e-05
		2211.31	0.00761	0.00596	0.00487	0.00331	0.00498	0.00525	0.0021	0.00157	0.0027	0.000220332
		2211.89	0.00683	0.00566	0.00478	0.00338	0.00512	0.00422	0.00205	0.00133	0.00272	0.00023912
		2212.46	0.00692	0.00582	0.00572	0.00391	0.00457	0.00407	0.00224	0.00146	0.00281	0.000584136
		2213.04	0.00668	0.00579	0.00567	0.00353	0.00459	0.00392	0.00198	0.00114	0.00292	0.00067466
		2213.61	0.00649	0.00562	0.00617	0.00315	0.00463	0.00381	0.00243	0.00093704	0.00317	0.000688324
		2214.19	0.00614	0.00482	0.00587	0.0029	0.0044	0.00359	0.00229	0.00070278	0.00316	0.0005978
		2214.76	0.00491	0.00514	0.00539	0.0021	0.00378	0.00322	0.00237	0.000683459	0.00303	0.00062342
		2215.34	0.00478	0.00554	0.00519	0.00219	0.00381	0.00279	0.00251	0.00104	0.00281	0.000643916
		2215.91	0.00392	0.00521	0.0048	0.0019	0.00343	0.0027	0.00231	0.00127	0.00267	0.000611464
		2216.48	0.00409	0.00621	0.00609	0.00225	0.00394	0.00344	0.00268	0.00144	0.0026	0.00069174
		2217.06	0.00251	0.00534	0.0057	0.00139	0.00322	0.00326	0.00226	0.00119	0.00231	0.000427
		2217.63	0.00304	0.00577	0.00602	0.000643099	0.00285	0.00311	0.00239	0.00124	0.00231	0.000146487
		2218.21	0.00272	0.00603	0.00546	0.000598275	0.0024	0.00276	0.00178	0.00131	0.00221	0.000123857
		2218.78	0.00327	0.00547	0.00531	-4.36131e-05	0.00189	0.00212	0.00129	0.00127	0.00195	-1.25044e-05
		2219.36	0.00306	0.00454	0.00543	-0.000661612	0.0019	0.00199	0.00124	0.00121	0.00196	-8.09882e-05
		2219.93	0.0029	0.00462	0.00569	-0.00156	0.00152	0.00221	0.000786119	0.00097568	0.00184	0.000112815
		2220.5	0.00309	0.00406	0.00515	-0.00238	0.00181	0.00191	0.000306767	0.000835608	0.00155	0.000223748
		2221.08	0.00328	0.00327	0.00442	-0.00278	0.00131	0.00133	-7.86941e-05	0.000830777	0.00105	0.000515816
		2221.65	0.00326	0.00351	0.004	-0.0029	0.00144	0.00176	-8.36898e-05	0.00105	0.000926101	0.00063196
		2222.23	0.00245	0.00203	0.00325	-0.00305	0.00115	0.00174	-0.000210561	0.00111	0.000804301	0.000724192
		2222.8	0.0026	0.00108	0.00277	-0.00366	0.00063489	0.00096539	-0.000587819	0.0009467	0.00104	0.000915488
		2223.37	0.00332	0.000661409	0.00334	-0.00315	0.00145	0.00111	-0.000375354	0.00101	0.00132	0.000992348
		2223.95	0.00378	0.000623057	0.0033	-0.00272	0.00177	0.00146	-0.000139112	0.00103	0.00136	0.00121
		2224.52	0.00351	-9.39141e-05	0.00278	-0.00333	0.0018	0.000847284	-0.000180583	0.000852513	0.0014	0.00127
		2225.09	0.00369	-0.000537519	0.00322	-0.00272	0.00193	0.00101	2.11188e-05	0.000850098	0.00173	0.00133
		2225.67	0.00308	-0.00113	0.00188	-0.00308	0.00153	0.000739447	-8.84044e-05	0.000446784	0.0016	0.000963312
		2226.24	0.00256	-0.00168	0.00132	-0.00278	0.0013	0.000259486	-4.49865e-05	0.000362258	0.00128	0.00065758
		2226.82	0.00209	-0.00179	0.000757669	-0.00188	0.00159	0.000305174	-0.00011532	0.000543386	0.0012	0.00039284
		2227.39	0.00136	-0.00189	-3.32834e-05	-0.00192	0.00134	0.000213064	-0.000282609	0.000143432	0.00124	0.000130447
		2227.96	0.000965148	-0.000506656	0.000344328	-0.00187	0.00146	0.00030086	-0.000121168	9.37653e-05	0.00128	8.12146e-05
		2228.53	0.000731759	-0.000502157	4.99353e-05	-0.00218	0.000609122	0.00018758	-0.000285735	-0.000306711	0.00113	-0.00019642
		2229.11	0.00151	-5.05538e-05	0.00112	-0.00191	0.000840503	-3.4683e-05	-9.34667e-05	-0.000367088	0.00133	-0.000105571
		2229.68	0.000856002	0.000313194	0.000180453	-0.0022	6.2582e-05	-0.000471177	-0.000488669	-0.000818702	0.00115	-8.26527e-05
		2230.26	0.00115	-0.000133466	0.000284665	-0.00254	-8.7589e-05	-0.000852419	-0.000250265	-0.00102	0.00101	-0.000240828
		2230.83	0.000602127	0.000134128	0.000476603	-0.00256	-0.000246634	-0.000605936	-0.000213973	-0.00127	0.00104	-0.000416752
		2231.4	0.00148	0.00107	0.000713808	-0.00281	-0.000794176	-0.000523775	-0.000343763	-0.00141	0.000737101	-0.000471408
		2231.97	0.00154	0.000316661	0.000152104	-0.00284	-0.000906684	-0.000626476	-0.00030986	-0.00159	0.0004683	-0.000775432
		2232.55	0.00142	0.000355152	0.000972845	-0.00345	-0.00109	8.4143e-05	-0.000193304	-0.00134	0.0003633	-0.000703696
		2233.12	0.00158	0.000685775	0.000854412	-0.00344	-0.00107	0.000256814	-0.000186359	-0.0011	0.0004872	-0.000838628
		2233.69	0.00211	-9.96005e-05	0.00156	-0.00366	-0.000959629	0.000394345	-0.000213663	-0.00116	0.000678301	-0.000637084
		2234.26	0.00266	-0.00031713	0.00236	-0.00456	-0.00040039	0.000353765	-0.000127642	-0.000963605	0.000888301	-0.000749812
		2234.84	0.00299	-0.000280794	0.00267	-0.00429	0.000155869	0.00121	9.75315e-05	-0.000821117	0.00104	-0.000526064
		2235.41	0.0021	-0.000619776	0.00227	-0.00436	-0.000187047	0.0011	5.98042e-05	-0.000495085	0.0011	-0.000635376
		2235.98	0.0014	-0.00102	0.0023	-0.00548	-0.000774322	0.00109	-9.61795e-05	-0.000480595	0.00112	-0.000823256
		2236.55	0.0018	-0.00133	0.003	-0.00502	-9.42713e-05	0.00196	6.52684e-05	-0.00045886	0.00143	-0.000821548
		2237.13	0.000800763	-0.00182	0.00187	-0.00558	-0.000873594	0.00218	-0.00016826	-0.000562707	0.00138	-0.00108
		2237.7	-0.000326043	-0.00229	0.00179	-0.00542	-0.000827267	0.00223	-0.000375354	-0.000519236	0.00144	-0.00115
		2238.27	-0.000519223	-0.00152	0.00205	-0.00459	-0.000426107	0.0031	-0.000105761	-0.000204224	0.00154	-0.000869372
		2238.84	-0.00055603	-0.000890572	0.00228	-0.00414	-0.000477486	0.00317	6.15875e-05	-0.000275316	0.00161	-0.000618296
		2239.42	-0.000365562	-0.000718077	0.00259	-0.00374	-0.000348159	0.00322	0.000495751	-0.000210973	0.0015	-0.000300608
		2239.99	-0.000277063	-0.000456382	0.00296	-0.00301	-0.00036726	0.00364	0.000718839	-0.000359843	0.00143	-2.25207e-05
		2240.56	-0.000348313	-0.000360846	0.00299	-0.00275	-0.000363753	0.0036	0.00075779	-0.000350182	0.00137	7.97624e-05
		2241.13	-0.000397573	-0.000276399	0.00295	-0.00247	-0.000352864	0.0035	0.000768414	-0.000335692	0.0013	0.000159816
		2241.7	-0.000424844	-0.000203041	0.00283	-0.0022	-0.000334593	0.00332	0.00075779	-0.000316372	0.00121	0.000216916
		2242.28	-0.000430124	-0.000140773	0.00265	-0.00191	-0.00030894	0.00307	0.00072238	-0.000289806	0.00109	0.000252784
		2242.85	-0.000413414	-8.95942e-05	0.00239	-0.00161	-0.000275905	0.00274	0.000662181	-0.000255995	0.000961801	0.000266448
		2243.42	-0.000374715	-4.9505e-05	0.00206	-0.00131	-0.000235488	0.00234	0.000580737	-0.000217495	0.000808501	0.000257908
		2243.99	-0.000314025	-2.05052e-05	0.00165	-0.000988306	-0.00018769	0.00187	0.000470963	-0.000172371	0.000636301	0.000227164
		2244.56	-0.00023133	-2.55217e-06	0.00118	-0.000669645	-0.000132507	0.00132	0.000338522	-0.000121066	0.0004452	0.000172508
		2245.14	-0.00012666	4.26865e-06	0.000624022	-0.000339003	-6.99444e-05	0.000698367	0.000181431	-6.36151e-05	0.000231	9.77789e-05
		2245.71	0	0	0	0	0	0	0	0	0	0

## Sheet: Figure 2h
Figure 2h
		Normalized Raman intensity	Irradiation Time (Sec)
		0	1	1
		30	0.91216	0.920384
		60	0.84595	0.842255
		120	0.75443	0.749027
		180	0.66181	0.665382
		300	0.51351	0.5225
		600	0.35411	0.35214
		900	0.24151	0.243913
		1200	0.21	0.213776
		1800	0.1708	0.169362

## Sheet: Figure 3b
Figure 3b
			size
	ARBCs		190.4	185	191.7
	ARNGs		184.5	188.2	183.1
	ARNGs@TMZ		189.3	191.6	186.4
	ARNGs@ICG		182.1	184.9	180.4
	ARNGs@TMZ/ICG		175	175.6	180.5
							Type	Sample Name	T	Z-Ave	PdI	Pk 1 Mean Int	Pk 2 Mean Int	Pk 3 Mean Int	Pk 1 Area Int	Pk 2 Area Int	Pk 3 Area Int	Aggregation Index	Scattering Angle	Number Mean
							Size	ARBCs 1	25	190.4	0.255	195.5	0	0	100	0	0		173	170
							Size	ARBCs 2	25	185	0.263	209.3	0	0	100	0	0		173	183.1
							Size	ARBCs 3	25	191.7	0.217	249.3	0	0	100	0	0		173	194.2
							Size	ARNGs 1	25	184.5	0.501	225.4	49.17	5171	83	11.7	5.3		173	41.55
							Size	ARNGs 2	25	188.2	0.325	235.5	4565	0	94.2	5.8	0		173	116.3
							Size	ARNGs 3	25	183.1	0.263	231.6	5077	0	98.5	1.5	0		173	152.5
							Size	ARNGs@TMZ 1	25.1	189.3	0.442	313.1	71.08	5366	80.4	18.4	1.1		173	49.63
							Size	ARNGs@TMZ 2	25	191.6	0.394	258.1	5123	0	98.2	1.8	0		173	47.89
							Size	ARNGs@TMZ 3	25	186.4	0.332	289	59.36	0	86.1	13.9	0		173	42.53
							Size	ARNGs@ICG 1	25.1	182.1	0.135	200	0	0	100	0	0		173	158.2
							Size	ARNGs@ICG 2	25	184.9	0.173	214.5	0	0	100	0	0		173	67.73
							Size	ARNGs@ICG 3	25	180.4	0.191	207.9	0	0	100	0	0		173	126
							Size	ARNGs@TMZ/ICG 1	25	175	0.211	218.7	4825	0	97.4	2.6	0		173	146.8
							Size	ARNGs@TMZ/ICG 2	25	175.6	0.198	231.1	0	0	100	0	0		173	58.76
							Size	ARNGs@TMZ/ICG 3	25	180.5	0.228	200.5	5137	0	97.5	2.5	0		173	132.6

## Sheet: Figure 3c
Figure 3c
				Zeta
		ARBCs		-15.01	-13.03	-10.02
		ARNGs		-7.46	-9.02	-7.01
		ARNGs@TMZ		-2.26	-3.24	-2.53
		ARNGs@ICG		-4.51	-5.48	-5.21
		ARNGs@TMZ/ICG		-5.55	-7.76	-8.24
						Type	Sample Name	T	ZP	Mob	Cond
								°C	mV	µmcm/Vs	mS/cm
						Zeta	ARBCs 1	25	-15.01	-1.275	2.04
						Zeta	ARBCs 2	25	-13.03	-1.286	2.34
						Zeta	ARBCs 3	25	-10.02	-1.536	2.5
						Zeta	ARNGs 1	25	-7.46	-0.3774	0.124
						Zeta	ARNGs 2	25	-9.02	-0.4049	0.124
						Zeta	ARNGs 3	25	-7.01	-0.5384	0.127
						Zeta	ARNGs@TMZ 1	25	-2.26	-0.5253	0.141
						Zeta	ARNGs@TMZ 2	25	-3.24	-0.6163	0.141
						Zeta	ARNGs@TMZ 3	25	-2.53	-0.454	0.142
						Zeta	ARNGs@ICG 1	25	-4.51	-0.7118	0.124
						Zeta	ARNGs@ICG 2	25	-5.48	-0.597	0.125
						Zeta	ARNGs@ICG 3	25	-5.21	-0.5405	0.125
						Zeta	ARNGs@TMZ/ICG 1	25	-5.55	-0.5565	0.153
						Zeta	ARNGs@TMZ/ICG 2	25	-7.76	-0.5279	0.155
						Zeta	ARNGs@TMZ/ICG 3	25	-8.24	-0.5688	0.153

## Sheet: Figure 3f
Figure 3f
	Size classes (nm)	Intensity Distribution Data (%)
	0.4	0	0
	0.463	0	0
	0.536	0	0
	0.621	0	0
	0.719	0	0
	0.833	0	0
	0.965	0	0
	1.12	0	0
	1.29	0	0
	1.5	0	0
	1.74	0	0
	2.01	0	0
	2.33	0	0
	2.7	0	0
	3.12	0	0
	3.62	0	0
	4.19	0	0
	4.85	0	0
	5.61	0	0
	6.5	0	0
	7.53	0	0
	8.72	0	0
	10.1	0	0
	11.7	0	0
	13.5	0	0
	15.7	0	0
	18.2	0	0
	21	0	0
	24.4	0	0
	28.2	0	0
	32.7	0	0
	37.8	0	0
	43.8	0	0
	50.7	0	0
	58.8	0	0
	68.1	0	0
	78.8	0	0
	91.3	4.46	0
	106	23.9	0
	122	36	0
	142	27.4	0
	164	8.27	0
	190	0	0
	220	0	0
	255	0	4.62
	295	0	23.9
	342	0	35.3
	396	0	27.1
	459	0	9.03
	531	0	0
	615	0	0
	712	0	0
	825	0	0
	955	0	0
	1110	0	0
	1280	0	0
	1480	0	0
	1720	0	0
	1990	0	0
	2300	0	0
	2670	0	0
	3090	0	0
	3580	0	0
	4150	0	0
	4800	0	0
	5560	0	0
	6440	0	0
	7460	0	0
	8630	0	0

## Sheet: Figure 3g
Figure 3g
		Time (min)	Young's modulus (kPa)
		0	3.43667	3.45333	3.58667
		5	2.74	2.47	2.76
		10	2.80333	2.58333	2.56333
		15	2.73333	2.48667	2.58667
		20	2.4	2.51	2.76

## Sheet: Figure 3h
Figure 3h
			ARNGs@TMZ/ICG+L
	Time(h)	TMZ release (%)
	0	0	0	0
	1	8.69368	5.85757	11.5298
	2	21.9214	26.75	20.0928
	4	34.7895	34.8745	33.7045
	6	47.7103	49.6302	44.7914
	8	55.9579	65.1271	52.7887
	10	65.5072	69.5694	63.445
	12	74.7963	78.2919	73.3006
	24	83.7171	88.4892	79.9449
			ARNGs@TMZ/ICG
	Time(h)	TMZ release (%)
	0	0	0	0
	1	6.48102	5.1206	7.94145
	2	11.9337	14.6602	8.20711
	4	17.8158	15.9482	14.1835
	6	24.7532	19.8845	18.122
	8	32.2203	30.1672	28.9734
	10	40.0694	34.7787	30.3601
	12	46.6867	42.9536	39.9979
	24	53.2431	45.2906	45.7155

[truncated: 23 more sheets: Figure 3i, Figure 4a, Figure 4d, Figure 4f, Figure 5a, Figure 5b, Figure 5g, Figure 5h, Figure 6c, Figure 6d, Figure 6e, Figure 7c, Figure 7e, Figure 7f, Figure 8a-l, Supplementary Fig. 1 a-c, Supplementary Fig. 2, Supplementary Fig. 4, Supplementary Fig. 6, Supplementary Fig. 7 …]
